# Supplementary material for: Integrative Transcriptomic, Proteomic and Epigenetic Analysis Uncovers Reproductive Dysregulation in F1 Males of Solea senegalensis
Source: Int J Mol Sci. 2026 Feb 25;27(5):2153. doi: 10.3390/ijms27052153 (PMC12984382; doi:10.3390/ijms27052153)
Supplement: Supplementary file 1 [file ijms-27-02153-s001.zip]

Archive with 8 entries (8 files):
- Figure S1.pdf
- Figure S2.pdf
- Figure S3.pptx
- Table S1.xlsx
- Table S2.xlsx
- Table S3.xlsx
- Table S4.xlsx
- Supplementary Materials Legends-vAAP.pdf
