# Supplementary material for: Integrative Transcriptomic, Proteomic and Epigenetic Analysis Uncovers Reproductive Dysregulation in F1 Males of Solea senegalensis
Source: Int J Mol Sci. 2026 Feb 25;27(5):2153. doi: 10.3390/ijms27052153 (PMC12984382; doi:10.3390/ijms27052153)
Supplement: Supplementary file 1 [file ijms-27-02153-s001.zip › Table S1.xlsx]

## Sheet: Table 3 supplementary material 
Table S1. General RNA-seq sequencing statistics of the gonadal transcriptome of wild-type (wt) and first-generation captive-bred (F1) Solea senegalensis, including females (F) and males (M). The table summarizes the total number of raw reads (raw_reads), raw bases (raw_bases), clean reads after quality filtering (clean_reads), clean bases (clean_bases), sequencing error rate (error_rate), percent…
sample	library	raw_reads	raw_bases	clean_reads	clean_bases	error_rate	Q20	Q30	GC_pct
F1F1	ERRA220032775-1a	49222846	7.38G	48509612	7.28G	0.03	95.88	89.49	49.76
F1F2	ERRA220032776-1b	48440464	7.27G	47775490	7.17G	0.03	96.81	91.48	49.69
F1F3	ERRA220032779-1a	52357798	7.85G	51486534	7.72G	0.03	95.85	89.45	49.53
F1F4	ERRA220032772-1a	52635884	7.9G	51922836	7.79G	0.03	96.11	89.91	49.31
F1F5	ERRA220032773-1a	48000434	7.2G	47250762	7.09G	0.03	96.6	91.05	50.28
F1M1	ERRA220032780-1a	44725494	6.71G	44131816	6.62G	0.03	96.01	89.72	47.14
F1M2	ERRA220032778-1a	61096942	9.16G	60493430	9.07G	0.03	96.3	90.36	47.74
F1M3	ERRA220032777-1a	43731632	6.56G	43286086	6.49G	0.03	96.33	90.5	47.91
F1M4	ERRA220032774-1a	46275524	6.94G	45906502	6.89G	0.03	96.27	90.33	47.48
F1M5	ERRA220032782-1b	42792530	6.42G	42179948	6.33G	0.03	96.81	91.52	49.53
wtF1	ERRA220032770-1a	58103798	8.72G	57184974	8.58G	0.03	96.29	90.47	49.83
wtF2	ERRA220032771-1b	45493200	6.82G	44780842	6.72G	0.03	97.07	92.07	49.96
wtF3	ERRA220032768-1b	43882032	6.58G	43181420	6.48G	0.03	96.66	91.16	50.04
wtF4	ERRA220032765-1a	55918146	8.39G	54931434	8.24G	0.03	96.82	91.44	50.5
wtF5	ERRA220032769-1a	61965318	9.29G	60995102	9.15G	0.03	96.77	91.36	50.06
wtM1	ERRA220032766-1a	45920098	6.89G	45444260	6.82G	0.03	96.55	90.94	46.22
wtM2	ERRA220032764-1a	147847308	22.18G	146279650	21.94G	0.03	96.16	90	47.43
wtM3	ERRA220032781-1a	51579836	7.74G	51091418	7.66G	0.03	96.64	91.14	47.76
wtM4	ERRA220032767-1a	44169652	6.63G	43757480	6.56G	0.03	96.7	91.25	47.77
