# Supplementary material for: Integrative Transcriptomic, Proteomic and Epigenetic Analysis Uncovers Reproductive Dysregulation in F1 Males of Solea senegalensis
Source: Int J Mol Sci. 2026 Feb 25;27(5):2153. doi: 10.3390/ijms27052153 (PMC12984382; doi:10.3390/ijms27052153)
Supplement: Supplementary file 1 [file ijms-27-02153-s001.zip › Table S2.xlsx]

## Sheet: Detailed_Terms
Table S2. The table summarizes Gene Ontology (GO) biological process terms related to reproduction, gametogenesis, fertilization, and embryonic development identified through integrated transcriptomic–proteomic analysis of Solea senegalensis. The comparisons include F1F vs. F1M, F1F vs. wtF, F1M vs. wtM, and wtF vs. wtM. For each GO term, the direction of regulation at the RNA and protein levels …
comparison	term_name	term_id	direction_RNA	direction_PROT	concordance
F1F_vs_F1M	cellular process involved in reproduction in multicellular organism	GO:0022412	DOWN	DOWN	Concordant_DOWN
F1F_vs_F1M	chordate embryonic development	GO:0043009	DOWN	DOWN	Concordant_DOWN
F1F_vs_F1M	developmental process involved in reproduction	GO:0003006	DOWN	DOWN	Concordant_DOWN
F1F_vs_F1M	embryo development	GO:0009790	DOWN	DOWN	Concordant_DOWN
F1F_vs_F1M	embryo development ending in birth or egg hatching	GO:0009792	DOWN	DOWN	Concordant_DOWN
F1F_vs_F1M	embryonic axis specification	GO:0000578	DOWN	DOWN	Concordant_DOWN
F1F_vs_F1M	embryonic camera-type eye development	GO:0031076	DOWN	DOWN	Concordant_DOWN
F1F_vs_F1M	embryonic camera-type eye morphogenesis	GO:0048596	DOWN	DOWN	Concordant_DOWN
F1F_vs_F1M	embryonic cranial skeleton morphogenesis	GO:0048701	DOWN	DOWN	Concordant_DOWN
F1F_vs_F1M	embryonic eye morphogenesis	GO:0048048	DOWN	DOWN	Concordant_DOWN
F1F_vs_F1M	embryonic hemopoiesis	GO:0035162	DOWN	DOWN	Concordant_DOWN
F1F_vs_F1M	embryonic morphogenesis	GO:0048598	DOWN	DOWN	Concordant_DOWN
F1F_vs_F1M	embryonic organ development	GO:0048568	DOWN	DOWN	Concordant_DOWN
F1F_vs_F1M	embryonic organ morphogenesis	GO:0048562	DOWN	DOWN	Concordant_DOWN
F1F_vs_F1M	embryonic pattern specification	GO:0009880	DOWN	DOWN	Concordant_DOWN
F1F_vs_F1M	embryonic skeletal system development	GO:0048706	DOWN	DOWN	Concordant_DOWN
F1F_vs_F1M	embryonic skeletal system morphogenesis	GO:0048704	DOWN	DOWN	Concordant_DOWN
F1F_vs_F1M	embryonic viscerocranium morphogenesis	GO:0048703	DOWN	DOWN	Concordant_DOWN
F1F_vs_F1M	female gamete generation	GO:0007292	DOWN	DOWN	Concordant_DOWN
F1F_vs_F1M	female gonad development	GO:0008585	DOWN	DOWN	Concordant_DOWN
F1F_vs_F1M	fertilization	GO:0009566	DOWN	DOWN	Concordant_DOWN
F1F_vs_F1M	gamete generation	GO:0007276	DOWN	DOWN	Concordant_DOWN
F1F_vs_F1M	gonad development	GO:0008406	DOWN	DOWN	Concordant_DOWN
F1F_vs_F1M	meiotic cell cycle process involved in oocyte maturation	GO:1903537	DOWN	DOWN	Concordant_DOWN
F1F_vs_F1M	oocyte development	GO:0048599	DOWN	DOWN	Concordant_DOWN
F1F_vs_F1M	oocyte differentiation	GO:0009994	DOWN	DOWN	Concordant_DOWN
F1F_vs_F1M	oocyte maturation	GO:0001556	DOWN	DOWN	Concordant_DOWN
F1F_vs_F1M	regulation of meiotic cell cycle process involved in oocyte maturation	GO:1903538	DOWN	DOWN	Concordant_DOWN
F1F_vs_F1M	sexual reproduction	GO:0019953	DOWN	DOWN	Concordant_DOWN
F1F_vs_F1M	single fertilization	GO:0007338	DOWN	DOWN	Concordant_DOWN
F1F_vs_F1M	acrosome reaction	GO:0007340	UP	UP	Concordant_UP
F1F_vs_F1M	binding of sperm to zona pellucida	GO:0007339	UP	UP	Concordant_UP
F1F_vs_F1M	cellular process involved in reproduction in multicellular organism	GO:0022412	UP	UP	Concordant_UP
F1F_vs_F1M	chordate embryonic development	GO:0043009	UP	UP	Concordant_UP
F1F_vs_F1M	developmental process involved in reproduction	GO:0003006	UP	UP	Concordant_UP
F1F_vs_F1M	egg coat	GO:0035805	UP	UP	Concordant_UP
F1F_vs_F1M	egg coat formation	GO:0035803	UP	UP	Concordant_UP
F1F_vs_F1M	embryo development	GO:0009790	UP	UP	Concordant_UP
F1F_vs_F1M	embryo development ending in birth or egg hatching	GO:0009792	UP	UP	Concordant_UP
F1F_vs_F1M	embryonic hemopoiesis	GO:0035162	UP	UP	Concordant_UP
F1F_vs_F1M	embryonic morphogenesis	GO:0048598	UP	UP	Concordant_UP
F1F_vs_F1M	embryonic organ development	GO:0048568	UP	UP	Concordant_UP
F1F_vs_F1M	embryonic organ morphogenesis	GO:0048562	UP	UP	Concordant_UP
F1F_vs_F1M	female gamete generation	GO:0007292	UP	UP	Concordant_UP
F1F_vs_F1M	fertilization	GO:0009566	UP	UP	Concordant_UP
F1F_vs_F1M	gamete generation	GO:0007276	UP	UP	Concordant_UP
F1F_vs_F1M	male gamete generation	GO:0048232	UP	UP	Concordant_UP
F1F_vs_F1M	positive regulation of acrosome reaction	GO:2000344	UP	UP	Concordant_UP
F1F_vs_F1M	regulation of acrosome reaction	GO:0060046	UP	UP	Concordant_UP
F1F_vs_F1M	regulation of fertilization	GO:0080154	UP	UP	Concordant_UP
F1F_vs_F1M	sexual reproduction	GO:0019953	UP	UP	Concordant_UP
F1F_vs_F1M	single fertilization	GO:0007338	UP	UP	Concordant_UP
F1F_vs_F1M	sperm-egg recognition	GO:0035036	UP	UP	Concordant_UP
F1F_vs_F1M	spermatogenesis	GO:0007283	UP	UP	Concordant_UP
F1F_vs_F1M	structural constituent of egg coat	GO:0035804	UP	UP	Concordant_UP
F1F_vs_F1M	acrosome reaction	GO:0007340	DOWN	UP	Discordant_DOWN_vs_UP
F1F_vs_F1M	binding of sperm to zona pellucida	GO:0007339	DOWN	UP	Discordant_DOWN_vs_UP
F1F_vs_F1M	cellular process involved in reproduction in multicellular organism	GO:0022412	DOWN	UP	Discordant_DOWN_vs_UP
F1F_vs_F1M	chordate embryonic development	GO:0043009	DOWN	UP	Discordant_DOWN_vs_UP
F1F_vs_F1M	developmental process involved in reproduction	GO:0003006	DOWN	UP	Discordant_DOWN_vs_UP
F1F_vs_F1M	egg coat	GO:0035805	DOWN	UP	Discordant_DOWN_vs_UP
F1F_vs_F1M	egg coat formation	GO:0035803	DOWN	UP	Discordant_DOWN_vs_UP
F1F_vs_F1M	embryo development	GO:0009790	DOWN	UP	Discordant_DOWN_vs_UP
F1F_vs_F1M	embryo development ending in birth or egg hatching	GO:0009792	DOWN	UP	Discordant_DOWN_vs_UP
F1F_vs_F1M	embryonic hemopoiesis	GO:0035162	DOWN	UP	Discordant_DOWN_vs_UP
F1F_vs_F1M	embryonic morphogenesis	GO:0048598	DOWN	UP	Discordant_DOWN_vs_UP
F1F_vs_F1M	embryonic organ development	GO:0048568	DOWN	UP	Discordant_DOWN_vs_UP
F1F_vs_F1M	embryonic organ morphogenesis	GO:0048562	DOWN	UP	Discordant_DOWN_vs_UP
F1F_vs_F1M	female gamete generation	GO:0007292	DOWN	UP	Discordant_DOWN_vs_UP
F1F_vs_F1M	fertilization	GO:0009566	DOWN	UP	Discordant_DOWN_vs_UP
F1F_vs_F1M	gamete generation	GO:0007276	DOWN	UP	Discordant_DOWN_vs_UP
F1F_vs_F1M	male gamete generation	GO:0048232	DOWN	UP	Discordant_DOWN_vs_UP
F1F_vs_F1M	positive regulation of acrosome reaction	GO:2000344	DOWN	UP	Discordant_DOWN_vs_UP
F1F_vs_F1M	positive regulation of fertilization	GO:1905516	DOWN	UP	Discordant_DOWN_vs_UP
F1F_vs_F1M	regulation of acrosome reaction	GO:0060046	DOWN	UP	Discordant_DOWN_vs_UP
F1F_vs_F1M	regulation of fertilization	GO:0080154	DOWN	UP	Discordant_DOWN_vs_UP
F1F_vs_F1M	sexual reproduction	GO:0019953	DOWN	UP	Discordant_DOWN_vs_UP
F1F_vs_F1M	single fertilization	GO:0007338	DOWN	UP	Discordant_DOWN_vs_UP
F1F_vs_F1M	sperm DNA condensation	GO:0035092	DOWN	UP	Discordant_DOWN_vs_UP
F1F_vs_F1M	sperm-egg recognition	GO:0035036	DOWN	UP	Discordant_DOWN_vs_UP
F1F_vs_F1M	spermatid development	GO:0007286	DOWN	UP	Discordant_DOWN_vs_UP
F1F_vs_F1M	spermatid differentiation	GO:0048515	DOWN	UP	Discordant_DOWN_vs_UP
F1F_vs_F1M	spermatid nucleus differentiation	GO:0007289	DOWN	UP	Discordant_DOWN_vs_UP
F1F_vs_F1M	spermatogenesis	GO:0007283	DOWN	UP	Discordant_DOWN_vs_UP
F1F_vs_F1M	structural constituent of egg coat	GO:0035804	DOWN	UP	Discordant_DOWN_vs_UP
F1F_vs_F1M	cellular process involved in reproduction in multicellular organism	GO:0022412	UP	DOWN	Discordant_UP_vs_DOWN
F1F_vs_F1M	chordate embryonic development	GO:0043009	UP	DOWN	Discordant_UP_vs_DOWN
F1F_vs_F1M	developmental process involved in reproduction	GO:0003006	UP	DOWN	Discordant_UP_vs_DOWN
F1F_vs_F1M	embryo development	GO:0009790	UP	DOWN	Discordant_UP_vs_DOWN
F1F_vs_F1M	embryo development ending in birth or egg hatching	GO:0009792	UP	DOWN	Discordant_UP_vs_DOWN
F1F_vs_F1M	embryonic axis specification	GO:0000578	UP	DOWN	Discordant_UP_vs_DOWN
F1F_vs_F1M	embryonic cranial skeleton morphogenesis	GO:0048701	UP	DOWN	Discordant_UP_vs_DOWN
F1F_vs_F1M	embryonic hemopoiesis	GO:0035162	UP	DOWN	Discordant_UP_vs_DOWN
F1F_vs_F1M	embryonic morphogenesis	GO:0048598	UP	DOWN	Discordant_UP_vs_DOWN
F1F_vs_F1M	embryonic organ development	GO:0048568	UP	DOWN	Discordant_UP_vs_DOWN
F1F_vs_F1M	embryonic organ morphogenesis	GO:0048562	UP	DOWN	Discordant_UP_vs_DOWN
F1F_vs_F1M	embryonic pattern specification	GO:0009880	UP	DOWN	Discordant_UP_vs_DOWN
F1F_vs_F1M	embryonic skeletal system development	GO:0048706	UP	DOWN	Discordant_UP_vs_DOWN
F1F_vs_F1M	embryonic skeletal system morphogenesis	GO:0048704	UP	DOWN	Discordant_UP_vs_DOWN
F1F_vs_F1M	female gamete generation	GO:0007292	UP	DOWN	Discordant_UP_vs_DOWN
F1F_vs_F1M	fertilization	GO:0009566	UP	DOWN	Discordant_UP_vs_DOWN
F1F_vs_F1M	gamete generation	GO:0007276	UP	DOWN	Discordant_UP_vs_DOWN
F1F_vs_F1M	oocyte development	GO:0048599	UP	DOWN	Discordant_UP_vs_DOWN
F1F_vs_F1M	oocyte differentiation	GO:0009994	UP	DOWN	Discordant_UP_vs_DOWN
F1F_vs_F1M	sexual reproduction	GO:0019953	UP	DOWN	Discordant_UP_vs_DOWN
F1F_vs_F1M	single fertilization	GO:0007338	UP	DOWN	Discordant_UP_vs_DOWN
F1F_vs_wtF	chordate embryonic development	GO:0043009	DOWN	DOWN	Concordant_DOWN
F1F_vs_wtF	embryo development	GO:0009790	DOWN	DOWN	Concordant_DOWN
F1F_vs_wtF	embryo development ending in birth or egg hatching	GO:0009792	DOWN	DOWN	Concordant_DOWN
F1F_vs_wtF	embryonic cranial skeleton morphogenesis	GO:0048701	DOWN	DOWN	Concordant_DOWN
F1F_vs_wtF	embryonic morphogenesis	GO:0048598	DOWN	DOWN	Concordant_DOWN
F1F_vs_wtF	embryonic organ development	GO:0048568	DOWN	DOWN	Concordant_DOWN
F1F_vs_wtF	embryonic organ morphogenesis	GO:0048562	DOWN	DOWN	Concordant_DOWN
F1F_vs_wtF	embryonic skeletal system development	GO:0048706	DOWN	DOWN	Concordant_DOWN
F1F_vs_wtF	embryonic skeletal system morphogenesis	GO:0048704	DOWN	DOWN	Concordant_DOWN
F1F_vs_wtF	embryonic viscerocranium morphogenesis	GO:0048703	DOWN	DOWN	Concordant_DOWN
F1F_vs_wtF	cellular process involved in reproduction in multicellular organism	GO:0022412	UP	UP	Concordant_UP
F1F_vs_wtF	chordate embryonic development	GO:0043009	UP	UP	Concordant_UP
F1F_vs_wtF	developmental process involved in reproduction	GO:0003006	UP	UP	Concordant_UP
F1F_vs_wtF	embryo development	GO:0009790	UP	UP	Concordant_UP
F1F_vs_wtF	embryo development ending in birth or egg hatching	GO:0009792	UP	UP	Concordant_UP
F1F_vs_wtF	embryonic hemopoiesis	GO:0035162	UP	UP	Concordant_UP
F1F_vs_wtF	embryonic morphogenesis	GO:0048598	UP	UP	Concordant_UP
F1F_vs_wtF	embryonic organ development	GO:0048568	UP	UP	Concordant_UP
F1F_vs_wtF	embryonic organ morphogenesis	GO:0048562	UP	UP	Concordant_UP
F1F_vs_wtF	gamete generation	GO:0007276	UP	UP	Concordant_UP
F1F_vs_wtF	male gamete generation	GO:0048232	UP	UP	Concordant_UP
F1F_vs_wtF	sexual reproduction	GO:0019953	UP	UP	Concordant_UP
F1F_vs_wtF	sperm DNA condensation	GO:0035092	UP	UP	Concordant_UP
F1F_vs_wtF	spermatid development	GO:0007286	UP	UP	Concordant_UP
F1F_vs_wtF	spermatid differentiation	GO:0048515	UP	UP	Concordant_UP
F1F_vs_wtF	spermatid nucleus differentiation	GO:0007289	UP	UP	Concordant_UP
F1F_vs_wtF	spermatogenesis	GO:0007283	UP	UP	Concordant_UP
F1F_vs_wtF	cellular process involved in reproduction in multicellular organism	GO:0022412	DOWN	UP	Discordant_DOWN_vs_UP
F1F_vs_wtF	chordate embryonic development	GO:0043009	DOWN	UP	Discordant_DOWN_vs_UP
F1F_vs_wtF	developmental process involved in reproduction	GO:0003006	DOWN	UP	Discordant_DOWN_vs_UP
F1F_vs_wtF	embryo development	GO:0009790	DOWN	UP	Discordant_DOWN_vs_UP
F1F_vs_wtF	embryo development ending in birth or egg hatching	GO:0009792	DOWN	UP	Discordant_DOWN_vs_UP
F1F_vs_wtF	embryonic morphogenesis	GO:0048598	DOWN	UP	Discordant_DOWN_vs_UP
F1F_vs_wtF	embryonic organ development	GO:0048568	DOWN	UP	Discordant_DOWN_vs_UP
F1F_vs_wtF	embryonic organ morphogenesis	GO:0048562	DOWN	UP	Discordant_DOWN_vs_UP
F1F_vs_wtF	fertilization	GO:0009566	DOWN	UP	Discordant_DOWN_vs_UP
F1F_vs_wtF	gamete generation	GO:0007276	DOWN	UP	Discordant_DOWN_vs_UP
F1F_vs_wtF	positive regulation of fertilization	GO:1905516	DOWN	UP	Discordant_DOWN_vs_UP
F1F_vs_wtF	regulation of fertilization	GO:0080154	DOWN	UP	Discordant_DOWN_vs_UP
F1F_vs_wtF	sexual reproduction	GO:0019953	DOWN	UP	Discordant_DOWN_vs_UP
F1F_vs_wtF	chordate embryonic development	GO:0043009	UP	DOWN	Discordant_UP_vs_DOWN
F1F_vs_wtF	embryo development	GO:0009790	UP	DOWN	Discordant_UP_vs_DOWN
F1F_vs_wtF	embryo development ending in birth or egg hatching	GO:0009792	UP	DOWN	Discordant_UP_vs_DOWN
F1F_vs_wtF	embryonic cranial skeleton morphogenesis	GO:0048701	UP	DOWN	Discordant_UP_vs_DOWN
F1F_vs_wtF	embryonic morphogenesis	GO:0048598	UP	DOWN	Discordant_UP_vs_DOWN
F1F_vs_wtF	embryonic organ development	GO:0048568	UP	DOWN	Discordant_UP_vs_DOWN
F1F_vs_wtF	embryonic organ morphogenesis	GO:0048562	UP	DOWN	Discordant_UP_vs_DOWN
F1F_vs_wtF	embryonic skeletal system development	GO:0048706	UP	DOWN	Discordant_UP_vs_DOWN
F1F_vs_wtF	embryonic skeletal system morphogenesis	GO:0048704	UP	DOWN	Discordant_UP_vs_DOWN
F1M_vs_wtM	cellular process involved in reproduction in multicellular organism	GO:0022412	DOWN	DOWN	Concordant_DOWN
F1M_vs_wtM	chordate embryonic development	GO:0043009	DOWN	DOWN	Concordant_DOWN
F1M_vs_wtM	developmental process involved in reproduction	GO:0003006	DOWN	DOWN	Concordant_DOWN
F1M_vs_wtM	embryo development	GO:0009790	DOWN	DOWN	Concordant_DOWN
F1M_vs_wtM	embryo development ending in birth or egg hatching	GO:0009792	DOWN	DOWN	Concordant_DOWN
F1M_vs_wtM	embryonic cranial skeleton morphogenesis	GO:0048701	DOWN	DOWN	Concordant_DOWN
F1M_vs_wtM	embryonic morphogenesis	GO:0048598	DOWN	DOWN	Concordant_DOWN
F1M_vs_wtM	embryonic organ development	GO:0048568	DOWN	DOWN	Concordant_DOWN
F1M_vs_wtM	embryonic organ morphogenesis	GO:0048562	DOWN	DOWN	Concordant_DOWN
F1M_vs_wtM	embryonic skeletal system development	GO:0048706	DOWN	DOWN	Concordant_DOWN
F1M_vs_wtM	embryonic skeletal system morphogenesis	GO:0048704	DOWN	DOWN	Concordant_DOWN
F1M_vs_wtM	female gamete generation	GO:0007292	DOWN	DOWN	Concordant_DOWN
F1M_vs_wtM	gamete generation	GO:0007276	DOWN	DOWN	Concordant_DOWN
F1M_vs_wtM	sexual reproduction	GO:0019953	DOWN	DOWN	Concordant_DOWN
F1M_vs_wtM	chordate embryonic development	GO:0043009	UP	UP	Concordant_UP
F1M_vs_wtM	embryo development	GO:0009790	UP	UP	Concordant_UP
F1M_vs_wtM	embryo development ending in birth or egg hatching	GO:0009792	UP	UP	Concordant_UP
F1M_vs_wtM	embryonic morphogenesis	GO:0048598	UP	UP	Concordant_UP
F1M_vs_wtM	embryonic organ development	GO:0048568	UP	UP	Concordant_UP
F1M_vs_wtM	gamete generation	GO:0007276	UP	UP	Concordant_UP
F1M_vs_wtM	sexual reproduction	GO:0019953	UP	UP	Concordant_UP
F1M_vs_wtM	cellular process involved in reproduction in multicellular organism	GO:0022412	DOWN	UP	Discordant_DOWN_vs_UP
F1M_vs_wtM	chordate embryonic development	GO:0043009	DOWN	UP	Discordant_DOWN_vs_UP
F1M_vs_wtM	developmental process involved in reproduction	GO:0003006	DOWN	UP	Discordant_DOWN_vs_UP
F1M_vs_wtM	embryo development	GO:0009790	DOWN	UP	Discordant_DOWN_vs_UP
F1M_vs_wtM	embryo development ending in birth or egg hatching	GO:0009792	DOWN	UP	Discordant_DOWN_vs_UP
F1M_vs_wtM	embryonic morphogenesis	GO:0048598	DOWN	UP	Discordant_DOWN_vs_UP
F1M_vs_wtM	embryonic organ development	GO:0048568	DOWN	UP	Discordant_DOWN_vs_UP
F1M_vs_wtM	female gamete generation	GO:0007292	DOWN	UP	Discordant_DOWN_vs_UP
F1M_vs_wtM	fertilization	GO:0009566	DOWN	UP	Discordant_DOWN_vs_UP
F1M_vs_wtM	gamete generation	GO:0007276	DOWN	UP	Discordant_DOWN_vs_UP
F1M_vs_wtM	sexual reproduction	GO:0019953	DOWN	UP	Discordant_DOWN_vs_UP
F1M_vs_wtM	single fertilization	GO:0007338	DOWN	UP	Discordant_DOWN_vs_UP
F1M_vs_wtM	chordate embryonic development	GO:0043009	UP	DOWN	Discordant_UP_vs_DOWN
F1M_vs_wtM	embryo development	GO:0009790	UP	DOWN	Discordant_UP_vs_DOWN
F1M_vs_wtM	embryo development ending in birth or egg hatching	GO:0009792	UP	DOWN	Discordant_UP_vs_DOWN
F1M_vs_wtM	embryonic cranial skeleton morphogenesis	GO:0048701	UP	DOWN	Discordant_UP_vs_DOWN
F1M_vs_wtM	embryonic morphogenesis	GO:0048598	UP	DOWN	Discordant_UP_vs_DOWN
F1M_vs_wtM	embryonic organ development	GO:0048568	UP	DOWN	Discordant_UP_vs_DOWN
F1M_vs_wtM	embryonic organ morphogenesis	GO:0048562	UP	DOWN	Discordant_UP_vs_DOWN
F1M_vs_wtM	embryonic skeletal system development	GO:0048706	UP	DOWN	Discordant_UP_vs_DOWN
F1M_vs_wtM	embryonic skeletal system morphogenesis	GO:0048704	UP	DOWN	Discordant_UP_vs_DOWN
F1M_vs_wtM	gamete generation	GO:0007276	UP	DOWN	Discordant_UP_vs_DOWN
F1M_vs_wtM	sexual reproduction	GO:0019953	UP	DOWN	Discordant_UP_vs_DOWN
wtF_vs_wtM	cellular process involved in reproduction in multicellular organism	GO:0022412	DOWN	DOWN	Concordant_DOWN
wtF_vs_wtM	chordate embryonic development	GO:0043009	DOWN	DOWN	Concordant_DOWN
wtF_vs_wtM	developmental process involved in reproduction	GO:0003006	DOWN	DOWN	Concordant_DOWN
wtF_vs_wtM	embryo development	GO:0009790	DOWN	DOWN	Concordant_DOWN
wtF_vs_wtM	embryo development ending in birth or egg hatching	GO:0009792	DOWN	DOWN	Concordant_DOWN
wtF_vs_wtM	embryonic morphogenesis	GO:0048598	DOWN	DOWN	Concordant_DOWN
wtF_vs_wtM	embryonic organ development	GO:0048568	DOWN	DOWN	Concordant_DOWN
wtF_vs_wtM	embryonic organ morphogenesis	GO:0048562	DOWN	DOWN	Concordant_DOWN
wtF_vs_wtM	female gamete generation	GO:0007292	DOWN	DOWN	Concordant_DOWN
wtF_vs_wtM	fertilization	GO:0009566	DOWN	DOWN	Concordant_DOWN
wtF_vs_wtM	gamete generation	GO:0007276	DOWN	DOWN	Concordant_DOWN
wtF_vs_wtM	oocyte development	GO:0048599	DOWN	DOWN	Concordant_DOWN
wtF_vs_wtM	oocyte differentiation	GO:0009994	DOWN	DOWN	Concordant_DOWN
wtF_vs_wtM	oocyte maturation	GO:0001556	DOWN	DOWN	Concordant_DOWN
wtF_vs_wtM	positive regulation of embryonic development	GO:0040019	DOWN	DOWN	Concordant_DOWN
wtF_vs_wtM	regulation of embryonic development	GO:0045995	DOWN	DOWN	Concordant_DOWN
wtF_vs_wtM	sexual reproduction	GO:0019953	DOWN	DOWN	Concordant_DOWN
wtF_vs_wtM	single fertilization	GO:0007338	DOWN	DOWN	Concordant_DOWN
wtF_vs_wtM	chordate embryonic development	GO:0043009	UP	UP	Concordant_UP
wtF_vs_wtM	embryo development	GO:0009790	UP	UP	Concordant_UP
wtF_vs_wtM	embryo development ending in birth or egg hatching	GO:0009792	UP	UP	Concordant_UP
wtF_vs_wtM	embryonic axis specification	GO:0000578	UP	UP	Concordant_UP
wtF_vs_wtM	embryonic cranial skeleton morphogenesis	GO:0048701	UP	UP	Concordant_UP
wtF_vs_wtM	embryonic morphogenesis	GO:0048598	UP	UP	Concordant_UP
wtF_vs_wtM	embryonic organ development	GO:0048568	UP	UP	Concordant_UP
wtF_vs_wtM	embryonic organ morphogenesis	GO:0048562	UP	UP	Concordant_UP
wtF_vs_wtM	embryonic pattern specification	GO:0009880	UP	UP	Concordant_UP
wtF_vs_wtM	embryonic skeletal system development	GO:0048706	UP	UP	Concordant_UP
wtF_vs_wtM	embryonic skeletal system morphogenesis	GO:0048704	UP	UP	Concordant_UP
wtF_vs_wtM	sexual reproduction	GO:0019953	UP	UP	Concordant_UP
wtF_vs_wtM	chordate embryonic development	GO:0043009	DOWN	UP	Discordant_DOWN_vs_UP
wtF_vs_wtM	embryo development	GO:0009790	DOWN	UP	Discordant_DOWN_vs_UP
wtF_vs_wtM	embryo development ending in birth or egg hatching	GO:0009792	DOWN	UP	Discordant_DOWN_vs_UP
wtF_vs_wtM	embryonic axis specification	GO:0000578	DOWN	UP	Discordant_DOWN_vs_UP
wtF_vs_wtM	embryonic cranial skeleton morphogenesis	GO:0048701	DOWN	UP	Discordant_DOWN_vs_UP
wtF_vs_wtM	embryonic morphogenesis	GO:0048598	DOWN	UP	Discordant_DOWN_vs_UP
wtF_vs_wtM	embryonic organ development	GO:0048568	DOWN	UP	Discordant_DOWN_vs_UP
wtF_vs_wtM	embryonic organ morphogenesis	GO:0048562	DOWN	UP	Discordant_DOWN_vs_UP
wtF_vs_wtM	embryonic pattern specification	GO:0009880	DOWN	UP	Discordant_DOWN_vs_UP
wtF_vs_wtM	embryonic skeletal system development	GO:0048706	DOWN	UP	Discordant_DOWN_vs_UP
wtF_vs_wtM	embryonic skeletal system morphogenesis	GO:0048704	DOWN	UP	Discordant_DOWN_vs_UP
wtF_vs_wtM	embryonic viscerocranium morphogenesis	GO:0048703	DOWN	UP	Discordant_DOWN_vs_UP
wtF_vs_wtM	sexual reproduction	GO:0019953	DOWN	UP	Discordant_DOWN_vs_UP
wtF_vs_wtM	cellular process involved in reproduction in multicellular organism	GO:0022412	UP	DOWN	Discordant_UP_vs_DOWN
wtF_vs_wtM	chordate embryonic development	GO:0043009	UP	DOWN	Discordant_UP_vs_DOWN
wtF_vs_wtM	developmental process involved in reproduction	GO:0003006	UP	DOWN	Discordant_UP_vs_DOWN
wtF_vs_wtM	embryo development	GO:0009790	UP	DOWN	Discordant_UP_vs_DOWN
wtF_vs_wtM	embryo development ending in birth or egg hatching	GO:0009792	UP	DOWN	Discordant_UP_vs_DOWN
wtF_vs_wtM	embryonic morphogenesis	GO:0048598	UP	DOWN	Discordant_UP_vs_DOWN
wtF_vs_wtM	embryonic organ development	GO:0048568	UP	DOWN	Discordant_UP_vs_DOWN
wtF_vs_wtM	embryonic organ morphogenesis	GO:0048562	UP	DOWN	Discordant_UP_vs_DOWN
wtF_vs_wtM	female gamete generation	GO:0007292	UP	DOWN	Discordant_UP_vs_DOWN
wtF_vs_wtM	fertilization	GO:0009566	UP	DOWN	Discordant_UP_vs_DOWN
wtF_vs_wtM	gamete generation	GO:0007276	UP	DOWN	Discordant_UP_vs_DOWN
wtF_vs_wtM	oocyte development	GO:0048599	UP	DOWN	Discordant_UP_vs_DOWN
wtF_vs_wtM	oocyte differentiation	GO:0009994	UP	DOWN	Discordant_UP_vs_DOWN
wtF_vs_wtM	sexual reproduction	GO:0019953	UP	DOWN	Discordant_UP_vs_DOWN
wtF_vs_wtM	single fertilization	GO:0007338	UP	DOWN	Discordant_UP_vs_DOWN

## Sheet: Summary
comparison	concordance	n_terms
F1F_vs_F1M	Concordant_DOWN	30
F1F_vs_F1M	Concordant_UP	25
F1F_vs_F1M	Discordant_DOWN_vs_UP	30
F1F_vs_F1M	Discordant_UP_vs_DOWN	21
F1F_vs_wtF	Concordant_DOWN	10
F1F_vs_wtF	Concordant_UP	17
F1F_vs_wtF	Discordant_DOWN_vs_UP	13
F1F_vs_wtF	Discordant_UP_vs_DOWN	9
F1M_vs_wtM	Concordant_DOWN	14
F1M_vs_wtM	Concordant_UP	7
F1M_vs_wtM	Discordant_DOWN_vs_UP	12
F1M_vs_wtM	Discordant_UP_vs_DOWN	11
wtF_vs_wtM	Concordant_DOWN	18
wtF_vs_wtM	Concordant_UP	12
wtF_vs_wtM	Discordant_DOWN_vs_UP	13
wtF_vs_wtM	Discordant_UP_vs_DOWN	15
