# Supplementary material for: Integrative Transcriptomic, Proteomic and Epigenetic Analysis Uncovers Reproductive Dysregulation in F1 Males of Solea senegalensis
Source: Int J Mol Sci. 2026 Feb 25;27(5):2153. doi: 10.3390/ijms27052153 (PMC12984382; doi:10.3390/ijms27052153)
Supplement: Supplementary file 1 [file ijms-27-02153-s001.zip › Table S3.xlsx]

## Sheet: Table S3 supplementary material
Table S3. This table presents the customized correspondence file linking protein identifiers (RefSeq XP accessions) obtained by LC–MS/MS to their associated gene identifiers (gene_id). In cases where multiple protein isoforms correspond to a single gene, they were collapsed into a unique gene-level entry. This mapping was used to integrate transcriptomic and proteomic datasets, enabling joint mul…
Accession,"gene_id"
XP_043867677.1,"122757972"
XP_043867693.1,"122757982"
XP_043867707.1,"122757997"
XP_043867716.1,"122758002"
XP_043867725.1,"122758010"
XP_043867730.1,"122758013"
XP_043867788.1,"122758044"
XP_043867790.1,"122758046"
XP_043867813.1|XP_043867812.1|XP_043867814.1|XP_043867815.1|XP_043867816.1|XP_043867817.1,"122758054"
XP_043867851.1,"122758068"
XP_043867865.1,"122758077"
XP_043867898.1|XP_043867899.1|XP_043867900.1,"122758089"
XP_043867905.1,"122758093"
XP_043867959.1|XP_043867958.1|XP_043867956.1,"122758118"
XP_043867964.1|XP_043867963.1,"122758121"
XP_043867974.1|XP_043867965.1|XP_043867957.1|XP_043867949.1|XP_043867941.1|XP_043867932.1,"122758102"
XP_043867977.1,"122758127"
XP_043867978.1|XP_043867979.1,"122758128"
XP_043867987.1,"122758131"
XP_043867988.1,"122758133"
XP_043868009.1|XP_043868010.1|XP_043868011.1,"122758139"
XP_043868038.1|XP_043868037.1,"122758153"
XP_043868067.1|XP_043868068.1,"122758169"
XP_043868088.1|XP_043868087.1|XP_043868086.1|XP_043868085.1,"122758178"
XP_043868091.1,"122758181"
XP_043868103.1,"122757970"
XP_043868104.1,"122758187"
XP_043868120.1|XP_043868119.1,"122758194"
XP_043868123.1,"122758196"
XP_043868128.1,"122758202"
XP_043868137.1|XP_043868138.1,"122758205"
XP_043868140.1,"122758207"
XP_043868164.1,"122758222"
XP_043868177.1,"122758227"
XP_043868186.1,"122758233"
XP_043868195.1,"122758238"
XP_043868210.1,"122758250"
XP_043868239.1|XP_043868230.1|XP_043868249.1,"122758265"
XP_043868265.1,"122758286"
XP_043868280.1,"122758292"
XP_043868298.1,"122758297"
XP_043868302.1,"122758300"
XP_043868304.1,"122758302"
XP_043868306.1,"122758304"
XP_043868343.1|XP_043868342.1,"122758317"
XP_043868365.1|XP_043868363.1|XP_043868360.1|XP_043868362.1|XP_043868364.1|XP_043868366.1,"122758330"
XP_043868368.1,"122758332"
XP_043868385.1|XP_043868386.1,"122758340"
XP_043868393.1,"122758344"
XP_043868397.1,"122758346"
XP_043868448.1,"122758372"
XP_043868451.1,"122758374"
XP_043868457.1|XP_043868455.1|XP_043868456.1,"122758376"
XP_043868461.1|XP_043868460.1|XP_043868459.1|XP_043868462.1,"122758377"
XP_043868472.1,"122758385"
XP_043868524.1,"122758417"
XP_043868564.1,"122758437"
XP_043868595.1,"122758454"
XP_043868615.1|XP_043868617.1,"122758464"
XP_043868653.1,"122758496"
XP_043868669.1,"122758503"
XP_043868692.1,"122758525"
XP_043868700.1,"122758532"
XP_043868705.1,"122758536"
XP_043868708.1,"122758538"
XP_043868722.1,"122758551"
XP_043868728.1,"122758523"
XP_043868754.1,"122758573"
XP_043868779.1,"122758593"
XP_043868791.1|XP_043868789.1|XP_043868788.1|XP_043868790.1,"122758599"
XP_043868805.1,"122758605"
XP_043868828.1,"122758629"
XP_043868829.1,"122758630"
XP_043868837.1|XP_043868836.1,"122758636"
XP_043868891.1,"122758676"
XP_043868892.1,"122758677"
XP_043868900.1,"122758685"
XP_043868907.1,"122758689"
XP_043868908.1,"122758690"
XP_043868919.1,"122758699"
XP_043868945.1,"122758721"
XP_043869005.1,"122758745"
XP_043869048.1|XP_043869047.1|XP_043869046.1,"122758797"
XP_043869162.1,"122758849"
XP_043869211.1,"122758890"
XP_043869213.1,"122758891"
XP_043869223.1|XP_043869226.1|XP_043869225.1,"122758898"
XP_043869288.1,"122758943"
XP_043869305.1,"122758697"
XP_043869310.1,"122758957"
XP_043869312.1|XP_043887692.1|XP_043870485.1|XP_043887693.1|XP_043887691.1|XP_043898948.1,"122773244"
XP_043869323.1|XP_043869324.1|XP_043869326.1|XP_043869325.1,"122758970"
XP_043869328.1,"122758972"
XP_043869341.1|XP_043902199.1,"122758976"
XP_043869357.1,"122758984"
XP_043869364.1,"122758992"
XP_043869377.1|XP_043869376.1|XP_043869378.1,"122758999"
XP_043869401.1,"122759013"
XP_043869402.1,"122759014"
XP_043869422.1,"122759024"
XP_043869441.1,"122759037"
XP_043869459.1,"122759048"
XP_043869460.1,"122759045"
XP_043869462.1|XP_043869461.1,"122759049"
XP_043869481.1,"122759057"
XP_043869492.1,"122759061"
XP_043869573.1,"122759092"
XP_043869618.1,"122759117"
XP_043869711.1|XP_043869712.1,"122759164"
XP_043869723.1,"122759168"
XP_043869745.1|XP_043869744.1|XP_043869743.1,"122759177"
XP_043869746.1|XP_043869756.1|XP_043869736.1|XP_043869728.1|XP_043869719.1,"122759166"
XP_043869821.1,"122759210"
XP_043869834.1,"122759219"
XP_043869839.1,"122759222"
XP_043869849.1|XP_043869848.1|XP_043869851.1,"122759229"
XP_043869858.1,"122759232"
XP_043869865.1,"122759235"
XP_043869918.1,"122759261"
XP_043869996.1,"122759293"
XP_043870001.1,"122759295"
XP_043870030.1|XP_043870029.1,"122759313"
XP_043870059.1,"122759336"
XP_043870060.1|XP_043870061.1,"122759337"
XP_043870090.1,"122759351"
XP_043870107.1,"122759359"
XP_043870138.1,"122759373"
XP_043870158.1,"122759380"
XP_043870266.1,"122759444"
XP_043870273.1,"122759449"
XP_043870280.1,"122759454"
XP_043870297.1,"122759469"
XP_043870317.1,"122759479"
XP_043870337.1,"122759494"
XP_043870402.1,"122759537"
XP_043870403.1,"122759541"
XP_043870411.1,"122759550"
XP_043870452.1,"122759587"
XP_043870455.1,"122759590"
XP_043870478.1,"122759606"
XP_043870500.1|XP_043870501.1,"122759615"
XP_043870531.1,"122759636"
XP_043870566.1|XP_043870565.1,"122759661"
XP_043870579.1,"122759665"
XP_043870641.1,"122759689"
XP_043870643.1,"122759692"
XP_043870644.1,"122759690"
XP_043870662.1,"122759701"
XP_043870663.1,"122759701"
XP_043870667.1,"122759704"
XP_043870736.1,"122759736"
XP_043870738.1,"122759738"
XP_043870741.1|XP_043870743.1|XP_043870742.1,"122759741"
XP_043870755.1|XP_043870754.1|XP_043878079.1|XP_043878078.1,"122766906"
XP_043870779.1|XP_043870784.1|XP_043872319.1|XP_043872313.1|XP_043876487.1,"122761198"
XP_043870782.1,"122759848"
XP_043870783.1,"122759849"
XP_043870785.1,"122759853"
XP_043870801.1|XP_043870803.1|XP_043870802.1,"122759882"
XP_043870815.1,"122759891"
XP_043870847.1,"122759911"
XP_043870872.1,"122759928"
XP_043870875.1,"122759930"
XP_043870921.1,"122759962"
XP_043870941.1,"122759974"
XP_043870966.1,"122759987"
XP_043871010.1|XP_043870131.1,"122759368"
XP_043871023.1,"122760024"
XP_043871077.1,"122760060"
XP_043871102.1|XP_043871101.1|XP_043873178.1|XP_043884145.1,"122770972"
XP_043871106.1,"122760097"
XP_043871127.1|XP_043900862.1,"122781290"
XP_043871180.1|XP_043871179.1,"122760165"
XP_043871184.1|XP_043871183.1,"122760168"
XP_043871212.1|XP_043871211.1|XP_043885376.1|XP_043885379.1|XP_043885375.1,"122771874"
XP_043871219.1,"122760197"
XP_043871235.1,"122760209"
XP_043871241.1|XP_043871240.1,"122760213"
XP_043871252.1|XP_043871251.1,"122760236"
XP_043871270.1,"122760251"
XP_043871287.1,"122760267"
XP_043871289.1|XP_043877179.1|XP_043877177.1|XP_043877176.1,"122766410"
XP_043871307.1|XP_043871313.1,"122760284"
XP_043871376.1|XP_043871375.1,"122760333"
XP_043871382.1|XP_043871381.1,"122760336"
XP_043871387.1|XP_043871385.1|XP_043871386.1|XP_043871384.1,"122760338"
XP_043871435.1|XP_043871436.1,"122760376"
XP_043871477.1,"122760437"
XP_043871489.1,"122760457"
XP_043871490.1|XP_043871491.1,"122760457"
XP_043871502.1|XP_043871503.1,"122760475"
XP_043871558.1,"122760537"
XP_043871561.1|XP_043885553.1,"122772005"
XP_043871570.1,"122760542"
XP_043871582.1|XP_043871583.1,"122760548"
XP_043871601.1,"122760559"
XP_043871633.1|XP_043871634.1,"122760584"
XP_043871660.1,"122760609"
XP_043871663.1,"122760612"
XP_043871711.1,"122760644"
XP_043871731.1,"122760654"
XP_043871741.1,"122760661"
XP_043871786.1,"122760700"
XP_043871802.1,"122760710"
XP_043871812.1,"122760719"
XP_043871823.1,"122760727"
XP_043871847.1|XP_043871846.1|XP_043871851.1|XP_043871850.1|XP_043871849.1|XP_043871852.1,"122760750"
XP_043871910.1,"122760808"
XP_043871916.1,"122760810"
XP_043871926.1,"122760818"
XP_043871930.1|XP_043871931.1,"122760820"
XP_043871939.1,"122760825"
XP_043871968.1|XP_043871969.1|XP_043871967.1,"122760851"
XP_043872004.1,"122760879"
XP_043872030.1,"122760900"
XP_043872038.1,"122760907"
XP_043872048.1,"122760911"
XP_043872058.1|XP_043872057.1|XP_043872056.1,"122760919"
XP_043872064.1,"122760924"
XP_043872073.1|XP_043872072.1,"122760936"
XP_043872079.1,"122760946"
XP_043872097.1,"122760960"
XP_043872141.1,"122761006"
XP_043872146.1,"122761009"
XP_043872155.1,"122761017"
XP_043872196.1,"122761033"
XP_043872197.1,"122761034"
XP_043872203.1|XP_043872202.1,"122761038"
XP_043872205.1,"122761044"
XP_043872246.1|XP_043872245.1|XP_043872248.1,"122761110"
XP_043872269.1,"122761147"
XP_043872289.1|XP_043872290.1|XP_043872288.1,"122761179"
XP_043872294.1|XP_043872293.1|XP_043872291.1|XP_043872292.1,"122761180"
XP_043872301.1,"122761184"
XP_043872316.1|XP_043872252.1,"122761090"
XP_043872326.1|XP_043872325.1|XP_043872327.1,"122761214"
XP_043872354.1,"122761239"
XP_043872368.1,"122761247"
XP_043872369.1,"122761249"
XP_043872374.1,"122761253"
XP_043872381.1,"122761255"
XP_043872384.1|XP_043872382.1|XP_043872383.1,"122761256"
XP_043872386.1|XP_043872385.1,"122761257"
XP_043872414.1|XP_043877513.1,"122766591"
XP_043872450.1,"122761323"
XP_043872523.1|XP_043897045.1,"122778945"
XP_043872553.1|XP_043872552.1|XP_043872549.1|XP_043872548.1|XP_043872550.1|XP_043872551.1|XP_043872555.1|XP_043872547.1|XP_043872544.1|XP_043872546.1|XP_043872545.1|XP_043872554.1|XP_043872542.1|XP_043872543.1,"122761378"
XP_043872570.1,"122761389"
XP_043872586.1|XP_043872585.1|XP_043872584.1,"122761434"
XP_043872605.1|XP_043872604.1,"122761442"
XP_043872616.1,"122761450"
XP_043872621.1,"122761454"
XP_043872653.1|XP_043872305.1,"122761473"
XP_043872656.1|XP_043872663.1,"122761472"
XP_043872661.1,"122761478"
XP_043872680.1,"122761500"
XP_043872730.1|XP_043901845.1,"122781846"
XP_043872739.1|XP_043872740.1,"122761589"
XP_043872743.1|XP_043872741.1,"122761590"
XP_043872745.1|XP_043872744.1,"122761590"
XP_043872746.1|XP_043879622.1,"122768029"
XP_043872778.1|XP_043872777.1|XP_043872776.1,"122761637"
XP_043872786.1,"122761642"
XP_043872787.1,"122761643"
XP_043872796.1,"122761648"
XP_043872802.1,"122761654"
XP_043872846.1,"122761673"
XP_043872890.1,"122761707"
XP_043872893.1,"122761714"
XP_043872903.1,"122761722"
XP_043872925.1,"122761739"
XP_043872945.1|XP_043872944.1,"122761757"
XP_043872982.1,"122761807"
XP_043872991.1,"122761814"
XP_043872998.1|XP_043872997.1,"122761818"
XP_043873021.1,"122761903"
XP_043873041.1,"122761916"
XP_043873105.1|XP_043905957.1,"122784707"
XP_043873117.1,"122762021"
XP_043873156.1|XP_043873157.1|XP_043873159.1|XP_043873158.1|XP_043873155.1|XP_043873153.1|XP_043873154.1,"122762060"
XP_043873189.1,"122762080"
XP_043873255.1,"122762131"
XP_043873273.1|XP_043873274.1,"122762146"
XP_043873275.1,"122762147"
XP_043873279.1|XP_043905350.1,"122784251"
XP_043873296.1,"122762163"
XP_043873318.1,"122762184"
XP_043873430.1,"122762297"
XP_043873529.1,"122762412"
XP_043873530.1|XP_043873478.1,"122762413"
XP_043873539.1,"122762421"
XP_043873583.1|XP_043873584.1,"122762456"
XP_043873586.1,"122762458"
XP_043873601.1|XP_043873602.1,"122762463"
XP_043873650.1,"122762517"
XP_043873714.1,"122762597"
XP_043873734.1,"122762611"
XP_043873750.1|XP_043873220.1|XP_043873219.1,"122762626"
XP_043873833.1|XP_043892338.1,"122776058"
XP_043873841.1,"122762708"
XP_043873846.1|XP_043873988.1,"122762861"
XP_043873852.1|XP_043873851.1,"122762738"
XP_043873858.1,"122762741"
XP_043873862.1,"122762748"
XP_043873872.1|XP_043873863.1,"122762745"
XP_043873884.1,"122762763"
XP_043873913.1,"122762811"
XP_043873915.1,"122762811"
XP_043873947.1,"122762825"
XP_043873966.1,"122762843"
XP_043873996.1,"122762895"
XP_043873999.1|XP_043874000.1,"122762897"
XP_043874016.1|XP_043874002.1,"122762911"
XP_043874053.1|XP_043909477.1,"122787010"
XP_043874100.1,"122763060"
XP_043874106.1,"122763065"
XP_043874137.1|XP_043874133.1|XP_043874127.1,"122763091"
XP_043874290.1,"122763774"
XP_043874453.1,"122764214"
XP_043874467.1,"122764246"
XP_043874503.1,"122764436"
XP_043874508.1,"122764437"
XP_043874511.1|XP_043874480.1,"122764307"
XP_043874514.1|XP_043874144.1,"122764444"
XP_043874566.1|XP_043874568.1,"122764716"
XP_043874590.1,"122764736"
XP_043874649.1,"122764781"
XP_043874689.1,"122764808"
XP_043874690.1,"122764809"
XP_043874703.1,"122764821"
XP_043874709.1,"122764826"
XP_043874713.1,"122764830"
XP_043874740.1,"122764847"
XP_043874750.1|XP_043874749.1,"122764853"
XP_043874819.1,"122764885"
XP_043874833.1|XP_043874492.1,"122764899"
XP_043874834.1,"122764898"
XP_043874867.1,"122764923"
XP_043874880.1|XP_043873060.1|XP_043871652.1|XP_043905502.1|XP_043871310.1,"122784333"
XP_043874956.1,"122765004"
XP_043874964.1,"122765011"
XP_043875062.1,"122765060"
XP_043875089.1,"122765083"
XP_043875090.1,"122765084"
XP_043875107.1,"122765096"
XP_043875117.1,"122765100"
XP_043875140.1|XP_043875149.1|XP_043875112.1|XP_043875121.1|XP_043875157.1|XP_043875165.1|XP_043875130.1,"122765097"
XP_043875155.1|XP_043881889.1,"122769433"
XP_043875231.1,"122765170"
XP_043875234.1,"122765172"
XP_043875256.1,"122765188"
XP_043875331.1,"122765241"
XP_043875356.1|XP_043875357.1,"122765259"
XP_043875362.1|XP_043875361.1,"122765263"
XP_043875372.1,"122765272"
XP_043875454.1|XP_043875455.1,"122765328"
XP_043875483.1|XP_043875491.1|XP_043875474.1|XP_043875458.1|XP_043875442.1|XP_043875451.1|XP_043875432.1|XP_043875547.1|XP_043875542.1|XP_043875466.1|XP_043875532.1|XP_043875518.1|XP_043875510.1|XP_043875499.1|XP_043875525.1,"122765316"
XP_043875492.1,"122765349"
XP_043875493.1,"122765350"
XP_043875506.1|XP_043875503.1|XP_043875498.1|XP_043875494.1|XP_043875507.1|XP_043875504.1|XP_043875496.1|XP_043875512.1|XP_043875501.1|XP_043875500.1|XP_043875495.1|XP_043875511.1|XP_043875509.1|XP_043875508.1|XP_043875505.1|XP_043875502.1|XP_043875497.1,"122765351"
XP_043875513.1,"122765352"
XP_043875519.1,"122765357"
XP_043875522.1,"122765361"
XP_043875544.1,"122765373"
XP_043875559.1,"122765387"
XP_043875564.1,"122765391"
XP_043875567.1,"122765395"
XP_043875590.1,"122765412"
XP_043875636.1,"122765451"
XP_043875737.1,"122765512"
XP_043875750.1,"122765518"
XP_043875758.1,"122765523"
XP_043875792.1|XP_043875793.1,"122765546"
XP_043875800.1|XP_043875801.1|XP_043875799.1|XP_043875798.1,"122765549"
XP_043875802.1,"122765550"
XP_043875943.1,"122765614"
XP_043875947.1,"122765618"
XP_043875949.1,"122765619"
XP_043875959.1|XP_043875958.1,"122765629"
XP_043875991.1,"122765647"
XP_043876043.1,"122765725"
XP_043876049.1|XP_043876050.1,"122765730"
XP_043876153.1|XP_043876152.1|XP_043876151.1,"122765791"
XP_043876154.1,"122765792"
XP_043876158.1,"122765795"
XP_043876175.1,"122765782"
XP_043876186.1,"122765813"
XP_043876214.1,"122765839"
XP_043876255.1,"122765863"
XP_043876306.1|XP_043876307.1|XP_043876305.1|XP_043876304.1,"122765898"
XP_043876325.1,"122765906"
XP_043876347.1|XP_043903590.1,"122765921"
XP_043876364.1|XP_043876367.1|XP_043876366.1,"122765930"
XP_043876372.1,"122765935"
XP_043876378.1,"122765946"
XP_043876379.1,"122765946"
XP_043876392.1|XP_043876383.1,"122765947"
XP_043876423.1,"122765964"
XP_043876435.1,"122765976"
XP_043876475.1,"122765986"
XP_043876483.1|XP_043884519.1,"122771184"
XP_043876508.1,"122766004"
XP_043876542.1|XP_043876541.1|XP_043876540.1,"122766026"
XP_043876567.1,"122766043"
XP_043876594.1,"122766057"
XP_043876608.1,"122766063"
XP_043876610.1,"122766065"
XP_043876620.1,"122766074"
XP_043876629.1,"122766080"
XP_043876634.1,"122766082"
XP_043876675.1,"122766112"
XP_043876710.1,"122766131"
XP_043876715.1,"122766134"
XP_043876720.1|XP_043876721.1|XP_043876719.1,"122766139"
XP_043876735.1|XP_043876734.1|XP_043876736.1,"122766147"
XP_043876776.1|XP_043876763.1,"122766172"
XP_043876789.1,"122766183"
XP_043876888.1|XP_043876887.1,"122766246"
XP_043876894.1,"122766249"
XP_043876952.1,"122766283"
XP_043876957.1|XP_043876967.1,"122766286"
XP_043876959.1|XP_043876963.1|XP_043876961.1|XP_043876962.1|XP_043876956.1|XP_043876964.1|XP_043876960.1|XP_043876958.1|XP_043872283.1|XP_043874893.1|XP_043874894.1|XP_043872282.1|XP_043872284.1|XP_043874895.1,"122766289"
XP_043876970.1,"122766292"
XP_043876972.1|XP_043876973.1|XP_043881787.1,"122769366"
XP_043876974.1,"122766295"
XP_043876995.1,"122766304"
XP_043876997.1,"122766305"
XP_043877011.1|XP_043877010.1|XP_043877009.1,"122766312"
XP_043877021.1,"122766319"
XP_043877026.1|XP_043877027.1|XP_043872569.1|XP_043877029.1,"122766326"
XP_043877028.1,"122766325"
XP_043877033.1|XP_043878684.1|XP_043872420.1|XP_043878680.1|XP_043872410.1|XP_043872405.1|XP_043898168.1|XP_043877035.1|XP_043877034.1|XP_043907610.1|XP_043885373.1|XP_043886633.1|XP_043885374.1|XP_043871210.1,"122767302"
XP_043877044.1,"122766341"
XP_043877046.1,"122766342"
XP_043877077.1,"122766364"
XP_043877148.1,"122766390"
XP_043877155.1,"122766397"
XP_043877164.1|XP_043877163.1|XP_043877162.1|XP_043877165.1,"122766400"
XP_043877188.1,"122766417"
XP_043877264.1,"122766459"
XP_043877297.1,"122766468"
XP_043877322.1,"122766483"
XP_043877323.1|XP_043877326.1|XP_043877325.1,"122766487"
XP_043877324.1,"122766484"
XP_043877358.1|XP_043877357.1|XP_043877359.1,"122766502"
XP_043877360.1,"122766503"
XP_043877365.1,"122766507"
XP_043877373.1,"122766509"
XP_043877414.1,"122766538"
XP_043877416.1,"122766539"
XP_043877425.1|XP_043877415.1,"122766537"
XP_043877446.1,"122766555"
XP_043877471.1,"122766566"
XP_043877479.1|XP_043877478.1,"122766570"
XP_043877508.1,"122766587"
XP_043877574.1,"122766624"
XP_043877579.1,"122766627"
XP_043877608.1|XP_043877607.1|XP_043877605.1|XP_043877606.1|XP_043877604.1|XP_043877603.1,"122766639"
XP_043877628.1|XP_043891950.1|XP_043886497.1|XP_043894824.1|XP_043886507.1|XP_043900667.1|XP_043884966.1|XP_043878838.1|XP_043878837.1|XP_043870086.1|XP_043907242.1|XP_043894606.1|XP_043878874.1|XP_043879157.1|XP_043879158.1|XP_043879159.1|XP_043879804.1|XP_043892784.1|XP_043893838.1|XP_043892782.1,"122771451"
XP_043877672.1,"122766677"
XP_043877680.1|XP_043877679.1,"122766682"
XP_043877700.1,"122766692"
XP_043877701.1,"122766693"
XP_043877705.1,"122766696"
XP_043877753.1,"122766722"
XP_043877780.1,"122766727"
XP_043877797.1|XP_043877798.1|XP_043877795.1|XP_043877794.1,"122766729"
XP_043877810.1,"122766733"
XP_043877841.1,"122766753"
XP_043877850.1,"122766760"
XP_043877852.1,"122766763"
XP_043877869.1,"122766778"
XP_043877877.1|XP_043877878.1,"122766782"
XP_043877891.1|XP_043877890.1,"122766790"
XP_043877918.1,"122766806"
XP_043877946.1,"122766820"
XP_043877952.1,"122766825"
XP_043877968.1,"122766832"
XP_043877971.1,"122766836"
XP_043877978.1|XP_043877977.1,"122766842"
XP_043877986.1,"122766848"
XP_043878006.1,"122766866"
XP_043878008.1,"122766868"
XP_043878043.1,"122766888"
XP_043878048.1,"122766891"
XP_043878051.1,"122766894"
XP_043878154.1,"122766947"
XP_043878164.1,"122766954"
XP_043878165.1,"122766955"
XP_043878166.1|XP_043878167.1,"122766956"
XP_043878171.1|XP_043878169.1|XP_043878172.1,"122766958"
XP_043878204.1|XP_043878206.1|XP_043878203.1|XP_043878202.1,"122766981"
XP_043878205.1,"122766981"
XP_043878211.1,"122766984"
XP_043878220.1|XP_043878219.1,"122766992"
XP_043878245.1,"122767005"
XP_043878250.1|XP_043878247.1,"122767006"
XP_043878277.1,"122767018"
XP_043878314.1,"122767040"
XP_043878436.1,"122767128"
XP_043878438.1,"122767130"
XP_043878454.1,"122767141"
XP_043878501.1,"122767176"
XP_043878509.1,"122767181"
XP_043878514.1,"122767184"
XP_043878544.1,"122767200"
XP_043878551.1,"122767208"
XP_043878557.1,"122767211"
XP_043878595.1|XP_043872571.1,"122767242"
XP_043878605.1|XP_043882245.1,"122769624"
XP_043878611.1|XP_043878610.1|XP_043878609.1|XP_043878608.1|XP_043878607.1|XP_043878612.1,"122767256"
XP_043878622.1,"122767263"
XP_043878631.1,"122767266"
XP_043878633.1|XP_043878634.1,"122767268"
XP_043878655.1|XP_043878656.1|XP_043878654.1|XP_043878653.1,"122767279"
XP_043878676.1|XP_043872407.1,"122767294"
XP_043878681.1|XP_043872411.1,"122767298"
XP_043878730.1,"122767324"
XP_043878742.1,"122767331"
XP_043878756.1|XP_043878754.1|XP_043878755.1|XP_043878757.1,"122767336"
XP_043878774.1,"122767346"
XP_043878778.1|XP_043878777.1,"122767348"
XP_043878812.1,"122767553"
XP_043878829.1,"122767563"
XP_043878840.1,"122767569"
XP_043878846.1,"122767571"
XP_043878856.1|XP_043878855.1,"122767576"
XP_043878900.1|XP_043878917.1|XP_043878909.1,"122767593"
XP_043878921.1,"122767609"
XP_043878925.1,"122767611"
XP_043878926.1,"122767611"
XP_043878946.1|XP_043878945.1,"122767621"
XP_043878965.1,"122767629"
XP_043878974.1,"122767635"
XP_043878982.1,"122767639"
XP_043878991.1,"122767645"
XP_043879007.1|XP_043879006.1,"122767652"
XP_043879020.1,"122767664"
XP_043879031.1,"122767673"
XP_043879076.1,"122767698"
XP_043879088.1,"122767705"
XP_043879094.1,"122767708"
XP_043879098.1,"122767712"
XP_043879104.1,"122767714"
XP_043879122.1|XP_043879121.1,"122767731"
XP_043879145.1,"122767747"
XP_043879187.1,"122767779"
XP_043879206.1,"122767799"
XP_043879207.1,"122767800"
XP_043879214.1,"122767803"
XP_043879287.1,"122767841"
XP_043879297.1|XP_043879296.1,"122767849"
XP_043879298.1|XP_043879299.1|XP_043879300.1,"122767849"
XP_043879307.1,"122767853"
XP_043879318.1,"122767860"
XP_043879338.1,"122767870"
XP_043879339.1,"122767871"
XP_043879353.1|XP_043879352.1,"122767876"
XP_043879375.1,"122767890"
XP_043879488.1|XP_043879487.1,"122767973"
XP_043879518.1,"122767983"
XP_043879524.1,"122767992"
XP_043879528.1,"122767997"
XP_043879575.1,"122768010"
XP_043879580.1|XP_043879577.1|XP_043879579.1,"122768013"
XP_043879626.1|XP_043879625.1,"122768031"
XP_043879654.1,"122768042"
XP_043879671.1,"122768051"
XP_043879675.1|XP_043879673.1|XP_043879674.1|XP_043879672.1|XP_043879677.1|XP_043879676.1,"122768055"
XP_043879678.1,"122768056"
XP_043879689.1,"122768063"
XP_043879719.1|XP_043879718.1,"122768084"
XP_043879721.1,"122768087"
XP_043879807.1,"122768123"
XP_043879821.1|XP_043879822.1,"122768130"
XP_043879836.1,"122768136"
XP_043879840.1|XP_043879841.1|XP_043879839.1,"122768139"
XP_043879885.1,"122768165"
XP_043879892.1,"122768167"
XP_043879896.1,"122768170"
XP_043879912.1,"122768178"
XP_043879937.1,"122768190"
XP_043879942.1,"122768192"
XP_043879977.1|XP_043880545.1,"122768542"
XP_043879979.1,"122768217"
XP_043879982.1|XP_043879983.1,"122768219"
XP_043879984.1,"122768222"
XP_043879993.1,"122768228"
XP_043880013.1,"122768240"
XP_043880017.1,"122768242"
XP_043880018.1,"122768243"
XP_043880027.1,"122768246"
XP_043880033.1|XP_043880034.1|XP_043880035.1,"122768248"
XP_043880045.1,"122768253"
XP_043880048.1,"122768257"
XP_043880077.1|XP_043880072.1|XP_043880071.1|XP_043880076.1|XP_043880074.1|XP_043880079.1|XP_043880078.1|XP_043880075.1|XP_043880073.1|XP_043880081.1|XP_043880080.1,"122768269"
XP_043880118.1,"122768295"
XP_043880134.1|XP_043880133.1,"122768301"
XP_043880146.1,"122768306"
XP_043880148.1|XP_043880151.1|XP_043880150.1|XP_043880149.1,"122768308"
XP_043880166.1,"122768316"
XP_043880172.1,"122768321"
XP_043880205.1,"122768342"
XP_043880220.1|XP_043880219.1,"122768351"
XP_043880225.1,"122768353"
XP_043880226.1,"122768357"
XP_043880251.1,"122768373"
XP_043880253.1,"122768373"
XP_043880258.1,"122768373"
XP_043880261.1,"122768373"
XP_043880279.1,"122768384"
XP_043880320.1,"122768405"
XP_043880343.1|XP_043880344.1,"122768414"
XP_043880351.1,"122768417"
XP_043880355.1|XP_043880354.1|XP_043880353.1|XP_043880352.1,"122768419"
XP_043880356.1,"122768420"
XP_043880373.1,"122768428"
XP_043880382.1,"122768437"
XP_043880425.1,"122768458"
XP_043880426.1,"122768459"
XP_043880438.1,"122768465"
XP_043880467.1|XP_043880474.1,"122768481"
XP_043880469.1,"122768484"
XP_043880484.1,"122768495"
XP_043880496.1,"122768509"
XP_043880499.1,"122768511"
XP_043880530.1,"122768533"
XP_043880593.1,"122768571"
XP_043880620.1,"122768593"
XP_043880629.1|XP_043880627.1|XP_043880628.1|XP_043880626.1,"122768594"
XP_043880657.1,"122768618"
XP_043880670.1|XP_043880669.1|XP_043880671.1,"122768625"
XP_043880716.1|XP_043873238.1,"122768640"
XP_043880745.1,"122768654"
XP_043880750.1,"122768659"
XP_043880753.1,"122768661"
XP_043880760.1,"122768669"
XP_043880769.1,"122768673"
XP_043880800.1,"122768689"
XP_043880806.1,"122768692"
XP_043880807.1,"122768693"
XP_043880819.1,"122768700"
XP_043880820.1,"122768701"
XP_043880846.1|XP_043880844.1|XP_043880848.1,"122768721"
XP_043880852.1,"122768723"
XP_043880898.1,"122768755"
XP_043880914.1,"122768763"
XP_043880926.1,"122768776"
XP_043880927.1,"122768777"
XP_043880931.1,"122768782"
XP_043880952.1|XP_043880953.1|XP_043880954.1|XP_043880955.1,"122768791"
XP_043880957.1,"122768792"
XP_043880975.1,"122768805"
XP_043880976.1,"122768802"
XP_043880981.1|XP_043896887.1,"122768808"
XP_043880989.1,"122768810"
XP_043881048.1,"122768835"
XP_043881052.1,"122768837"
XP_043881102.1|XP_043881104.1,"122768947"
XP_043881117.1,"122768954"
XP_043881121.1|XP_043867918.1|XP_043867908.1,"122758092"
XP_043881139.1,"122768971"
XP_043881142.1|XP_043881144.1|XP_043881143.1|XP_043881140.1,"122768972"
XP_043881166.1,"122768985"
XP_043881191.1|XP_043881190.1|XP_043881194.1|XP_043881192.1,"122769008"
XP_043881196.1,"122769010"
XP_043881197.1,"122769011"
XP_043881226.1,"122769031"
XP_043881238.1|XP_043881237.1,"122769039"
XP_043881274.1,"122769064"
XP_043881277.1,"122769066"
XP_043881310.1|XP_043881311.1,"122769097"
XP_043881318.1,"122769103"
XP_043881328.1|XP_043881331.1,"122769109"
XP_043881355.1,"122769121"
XP_043881394.1,"122769143"
XP_043881419.1,"122769161"
XP_043881461.1,"122769190"
XP_043881476.1,"122769201"
XP_043881491.1|XP_043881487.1|XP_043881488.1|XP_043881490.1,"122769207"
XP_043881556.1,"122769238"
XP_043881563.1|XP_043881561.1,"122769242"
XP_043881593.1,"122769256"
XP_043881705.1,"122769320"
XP_043881709.1|XP_043881710.1|XP_043881711.1,"122769323"
XP_043881714.1,"122769324"
XP_043881729.1,"122769336"
XP_043881753.1,"122769346"
XP_043881778.1|XP_043881775.1|XP_043881776.1|XP_043881777.1|XP_043881779.1|XP_043881781.1,"122769361"
XP_043881782.1,"122769361"
XP_043881834.1,"122769387"
XP_043881845.1,"122769394"
XP_043881846.1,"122769395"
XP_043881925.1,"122769460"
XP_043881930.1,"122769463"
XP_043881948.1|XP_043881947.1|XP_043881949.1|XP_043881945.1|XP_043881942.1|XP_043881943.1,"122769472"
XP_043881955.1,"122769476"
XP_043881969.1,"122769481"
XP_043881976.1,"122769488"
XP_043881992.1,"122769499"
XP_043881994.1,"122769501"
XP_043882015.1,"122769518"
XP_043882051.1|XP_043882050.1|XP_043882074.1|XP_043882047.1|XP_043882061.1|XP_043882073.1|XP_043882072.1|XP_043882075.1,"122769541"
XP_043882101.1|XP_043882093.1,"122769552"
XP_043882111.1,"122769561"
XP_043882124.1,"122769566"
XP_043882194.1|XP_043882193.1,"122769600"
XP_043882200.1,"122769604"
XP_043882201.1,"122769604"
XP_043882202.1,"122769604"
XP_043882208.1|XP_043882207.1,"122769608"
XP_043882241.1,"122769622"
XP_043882242.1,"122769622"
XP_043882251.1|XP_043882250.1,"122769628"
XP_043882254.1,"122769630"
XP_043882286.1,"122769646"
XP_043882292.1,"122769649"
XP_043882299.1,"122769656"
XP_043882374.1|XP_043882373.1|XP_043882370.1|XP_043882372.1|XP_043882369.1,"122769692"
XP_043882387.1|XP_043896860.1,"122769700"
XP_043882395.1,"122769704"
XP_043882435.1|XP_043882436.1|XP_043882434.1,"122769718"
XP_043882462.1,"122769735"
XP_043882465.1,"122769737"
XP_043882476.1,"122769743"
XP_043882502.1,"122769754"
XP_043882503.1,"122769755"
XP_043882548.1,"122769779"
XP_043882557.1,"122769788"
XP_043882632.1,"122769832"
XP_043882659.1,"122769849"
XP_043882844.1|XP_043882843.1,"122769974"
XP_043882854.1,"122769981"
XP_043882858.1,"122769987"
XP_043882859.1,"122769984"
XP_043882870.1,"122769996"
XP_043882872.1,"122769997"
XP_043882886.1|XP_043882885.1,"122770004"
XP_043882893.1,"122769983"
XP_043882895.1,"122770011"
XP_043882906.1,"122770017"
XP_043882913.1,"122770024"
XP_043882915.1,"122770025"
XP_043882945.1,"122770047"
XP_043882979.1|XP_043882980.1,"122770075"
XP_043882985.1,"122770082"
XP_043883003.1,"122770093"
XP_043883008.1|XP_043883007.1|XP_043883006.1,"122770097"
XP_043883033.1,"122770112"
XP_043883038.1,"122770115"
XP_043883057.1,"122770127"
XP_043883073.1,"122770131"
XP_043883091.1,"122770149"
XP_043883108.1|XP_043883107.1,"122770160"
XP_043883109.1,"122770161"
XP_043883114.1,"122770167"
XP_043883123.1,"122770174"
XP_043883129.1,"122770180"
XP_043883138.1,"122770187"
XP_043883148.1,"122770196"
XP_043883173.1|XP_043883532.1|XP_043883533.1|XP_043883530.1|XP_043883531.1|XP_043883175.1,"122770634"
XP_043883204.1|XP_043883206.1|XP_043883205.1,"122770428"
XP_043883208.1,"122770430"
XP_043883217.1,"122770434"
XP_043883224.1,"122770437"
XP_043883229.1,"122770441"
XP_043883230.1|XP_043883231.1,"122770443"
XP_043883260.1|XP_043883261.1,"122770460"
XP_043883284.1,"122770477"
XP_043883329.1,"122770504"
XP_043883352.1,"122770521"
XP_043883363.1,"122770527"
XP_043883372.1,"122770532"
XP_043883425.1,"122770562"
XP_043883426.1,"122770563"
XP_043883438.1|XP_043883437.1|XP_043883436.1|XP_043883434.1|XP_043883433.1|XP_043883430.1|XP_043883429.1|XP_043883432.1|XP_043883428.1,"122770566"
XP_043883439.1,"122770567"
XP_043883447.1|XP_043883448.1,"122770574"
XP_043883457.1,"122770582"
XP_043883470.1,"122770592"
XP_043883540.1,"122770641"
XP_043883546.1|XP_043883545.1|XP_043883544.1,"122770643"
XP_043883561.1,"122770652"
XP_043883575.1,"122770660"
XP_043883599.1|XP_043883600.1,"122770675"
XP_043883626.1,"122770688"
XP_043883628.1|XP_043883627.1,"122770689"
XP_043883692.1|XP_043883691.1|XP_043883690.1|XP_043883689.1|XP_043883688.1|XP_043883687.1|XP_043883686.1|XP_043883685.1|XP_043883684.1|XP_043883683.1|XP_043883681.1|XP_043883679.1|XP_043883680.1|XP_043883678.1,"122770712"
XP_043883719.1,"122770721"
XP_043883782.1,"122770758"
XP_043883785.1,"122770761"
XP_043883786.1|XP_043883787.1,"122770763"
XP_043883833.1,"122770781"
XP_043883843.1,"122770790"
XP_043883844.1,"122770793"
XP_043883846.1,"122770795"
XP_043883850.1,"122770798"
XP_043883874.1,"122770809"
XP_043883905.1,"122770824"
XP_043883916.1|XP_043883914.1|XP_043883915.1|XP_043883918.1,"122770830"
XP_043883937.1,"122770839"
XP_043883941.1,"122770841"
XP_043883976.1,"122770863"
XP_043884019.1,"122770883"
XP_043884025.1|XP_043883998.1|XP_043884009.1,"122770875"
XP_043884030.1,"122770891"
XP_043884038.1,"122770896"
XP_043884042.1,"122770898"
XP_043884043.1,"122770900"
XP_043884059.1,"122770912"
XP_043884074.1|XP_043884073.1|XP_043884072.1,"122770916"
XP_043884084.1,"122770920"
XP_043884088.1,"122770925"
XP_043884108.1,"122770939"
XP_043884133.1,"122770962"
XP_043884151.1|XP_043885054.1,"122771505"
XP_043884180.1,"122770995"
XP_043884181.1,"122770996"
XP_043884187.1|XP_043884188.1,"122770998"
XP_043884189.1,"122770999"
XP_043884196.1,"122771004"
XP_043884215.1,"122771013"
XP_043884230.1,"122771020"
XP_043884235.1|XP_043884244.1,"122771021"
XP_043884256.1,"122771033"
XP_043884260.1,"122771035"
XP_043884263.1,"122771037"
XP_043884265.1|XP_043884266.1,"122771039"
XP_043884281.1,"122771049"
XP_043884287.1,"122771053"
XP_043884288.1|XP_043884289.1,"122771054"
XP_043884291.1,"122771060"
XP_043884313.1|XP_043884311.1,"122771067"
XP_043884335.1,"122771075"
XP_043884405.1,"122771117"
XP_043884409.1,"122771119"
XP_043884447.1,"122771140"
XP_043884453.1|XP_043884452.1,"122771145"
XP_043884459.1,"122771150"
XP_043884463.1,"122771152"
XP_043884464.1,"122771153"
XP_043884468.1,"122771154"
XP_043884478.1,"122771160"
XP_043884487.1|XP_043907696.1|XP_043884486.1,"122771166"
XP_043884488.1,"122771168"
XP_043884498.1|XP_043884489.1,"122771167"
XP_043884507.1|XP_043884505.1|XP_043884503.1|XP_043884500.1,"122771175"
XP_043884511.1,"122771179"
XP_043884518.1,"122771183"
XP_043884528.1,"122771192"
XP_043884536.1|XP_043884537.1,"122771197"
XP_043884538.1,"122771198"
XP_043884575.1|XP_043884574.1,"122771217"
XP_043884618.1|XP_043884617.1,"122771242"
XP_043884619.1|XP_043872018.1,"122771240"
XP_043884630.1|XP_043884633.1|XP_043884632.1|XP_043884631.1|XP_043884628.1,"122771252"
XP_043884639.1|XP_043884665.1,"122771250"
XP_043884644.1|XP_043884643.1,"122771257"
XP_043884647.1|XP_043884674.1,"122771250"
XP_043884666.1,"122771267"
XP_043884667.1,"122771267"
XP_043884683.1,"122771275"
XP_043884691.1,"122771281"
XP_043884699.1,"122771286"
XP_043884719.1,"122771296"
XP_043884745.1,"122771313"
XP_043884770.1|XP_043884769.1|XP_043884768.1|XP_043884767.1|XP_043884766.1|XP_043884765.1|XP_043884764.1|XP_043884763.1|XP_043884762.1|XP_043884761.1,"122771321"
XP_043884809.1|XP_043884808.1,"122771350"
XP_043884813.1|XP_043884804.1|XP_043884831.1|XP_043884822.1,"122771346"
XP_043884818.1,"122771355"
XP_043884842.1|XP_043884841.1|XP_043871380.1,"122771367"
XP_043884850.1|XP_043884849.1,"122771374"
XP_043884878.1|XP_043884877.1,"122771391"
XP_043884934.1,"122771430"
XP_043884997.1,"122771470"
XP_043885008.1,"122771479"
XP_043885032.1,"122771496"
XP_043885043.1,"122771500"
XP_043885055.1,"122771506"
XP_043885060.1|XP_043885059.1,"122771510"
XP_043885064.1,"122771514"
XP_043885097.1,"122771539"
XP_043885100.1,"122771541"
XP_043885112.1,"122771549"
XP_043885113.1|XP_043885114.1,"122771550"
XP_043885117.1,"122771552"
XP_043885119.1,"122771554"
XP_043885211.1|XP_043885210.1,"122771607"
XP_043885215.1,"122771612"
XP_043885220.1,"122771616"
XP_043885237.1,"122771631"
XP_043885247.1,"122771640"
XP_043885265.1,"122771652"
XP_043885277.1,"122771660"
XP_043885294.1,"122771665"
XP_043885311.1,"122771673"
XP_043885324.1|XP_043885322.1,"122771681"
XP_043885325.1,"122771682"
XP_043885326.1,"122771683"
XP_043885339.1,"122771693"
XP_043885345.1,"122771696"
XP_043885355.1,"122771706"
XP_043885381.1,"122771880"
XP_043885384.1,"122771883"
XP_043885386.1,"122771885"
XP_043885390.1|XP_043885389.1,"122771890"
XP_043885427.1|XP_043885426.1,"122771917"
XP_043885429.1,"122771918"
XP_043885436.1,"122771923"
XP_043885438.1,"122771925"
XP_043885439.1,"122771925"
XP_043885443.1,"122771930"
XP_043885451.1,"122771935"
XP_043885486.1,"122771956"
XP_043885505.1|XP_043885497.1,"122771960"
XP_043885507.1,"122771970"
XP_043885554.1|XP_043871562.1,"122772005"
XP_043885660.1,"122772064"
XP_043885669.1,"122772069"
XP_043885697.1|XP_043885699.1|XP_043885698.1|XP_043885695.1|XP_043885693.1|XP_043885692.1|XP_043885696.1,"122772084"
XP_043885703.1|XP_043885694.1,"122772081"
XP_043885707.1|XP_043885706.1,"122772088"
XP_043885733.1|XP_043885732.1,"122772102"
XP_043885756.1,"122772121"
XP_043885808.1,"122772142"
XP_043885812.1|XP_043885813.1,"122772149"
XP_043885867.1,"122772178"
XP_043885887.1|XP_043885888.1,"122772196"
XP_043885894.1|XP_043885893.1|XP_043885892.1,"122772199"
XP_043885949.1,"122772216"
XP_043885970.1,"122772229"
XP_043886019.1|XP_043885923.1|XP_043885839.1|XP_043885762.1,"122772100"
XP_043886027.1,"122772238"
XP_043886095.1|XP_043886094.1|XP_043886096.1,"122772272"
XP_043886104.1,"122772275"
XP_043886105.1,"122772277"
XP_043886112.1|XP_043886110.1|XP_043886109.1|XP_043886108.1,"122772280"
XP_043886134.1,"122772291"
XP_043886218.1,"122772325"
XP_043886219.1,"122772326"
XP_043886255.1,"122772345"
XP_043886282.1,"122772338"
XP_043886349.1|XP_043886350.1,"122772397"
XP_043886354.1,"122772399"
XP_043886366.1,"122772409"
XP_043886376.1|XP_043886367.1,"122772407"
XP_043886398.1|XP_043886397.1|XP_043886396.1|XP_043886399.1,"122772420"
XP_043886401.1,"122772421"
XP_043886443.1,"122772444"
XP_043886447.1,"122772446"
XP_043886454.1,"122772450"
XP_043886464.1|XP_043886465.1,"122772458"
XP_043886472.1|XP_043886473.1|XP_043886470.1,"122772461"
XP_043886482.1,"122772465"
XP_043886555.1,"122772498"
XP_043886557.1,"122772498"
XP_043886569.1,"122772502"
XP_043886578.1|XP_043886577.1|XP_043886575.1|XP_043886576.1,"122772506"
XP_043886581.1|XP_043886579.1,"122772507"
XP_043886611.1,"122772530"
XP_043886620.1,"122772539"
XP_043886646.1,"122772548"
XP_043886662.1|XP_043886659.1|XP_043886661.1,"122772557"
XP_043886694.1,"122772583"
XP_043886730.1,"122772612"
XP_043886787.1,"122772657"
XP_043886825.1|XP_043886826.1,"122772678"
XP_043886830.1|XP_043886829.1,"122772681"
XP_043886837.1,"122772690"
XP_043886838.1,"122772691"
XP_043886963.1,"122772768"
XP_043887021.1|XP_043887020.1,"122772798"
XP_043887042.1|XP_043887041.1,"122772806"
XP_043887046.1,"122772810"
XP_043887054.1,"122772815"
XP_043887057.1,"122772816"
XP_043887062.1,"122772822"
XP_043887065.1|XP_043887066.1,"122772824"
XP_043887085.1,"122772839"
XP_043887113.1,"122772859"
XP_043887145.1,"122772880"
XP_043887166.1,"122772897"
XP_043887221.1|XP_043887223.1,"122772961"
XP_043887248.1,"122772973"
XP_043887257.1,"122772976"
XP_043887258.1,"122772979"
XP_043887266.1|XP_043887265.1,"122772981"
XP_043887281.1,"122772994"
XP_043887319.1,"122773018"
XP_043887333.1,"122773031"
XP_043887370.1,"122773056"
XP_043887379.1,"122773063"
XP_043887381.1,"122773064"
XP_043887445.1|XP_043887446.1|XP_043887444.1,"122773111"
XP_043887528.1|XP_043887525.1|XP_043887527.1|XP_043887523.1|XP_043887524.1,"122773161"
XP_043887544.1|XP_043887545.1|XP_043887543.1|XP_043897834.1,"122773166"
XP_043887588.1,"122773185"
XP_043887632.1|XP_043887622.1|XP_043887612.1|XP_043887604.1,"122773189"
XP_043887636.1,"122773201"
XP_043887650.1,"122773214"
XP_043887678.1|XP_043887679.1|XP_043887682.1|XP_043887681.1|XP_043887680.1,"122773235"
XP_043887688.1,"122773240"
XP_043887715.1,"122773258"
XP_043887717.1,"122773256"
XP_043887742.1|XP_043871624.1|XP_043885967.1|XP_043899095.1,"122772227"
XP_043887757.1|XP_043887758.1|XP_043887756.1|XP_043887754.1,"122773276"
XP_043887802.1,"122773296"
XP_043887803.1,"122773297"
XP_043887848.1,"122773315"
XP_043887865.1,"122773328"
XP_043887878.1,"122773335"
XP_043887882.1,"122773337"
XP_043887917.1|XP_043887919.1,"122773357"
XP_043887937.1,"122773367"
XP_043887961.1,"122773384"
XP_043887998.1|XP_043887999.1,"122773397"
XP_043888008.1,"122773401"
XP_043888022.1,"122773408"
XP_043888042.1,"122773421"
XP_043888044.1,"122773423"
XP_043888052.1,"122773426"
XP_043888087.1|XP_043888089.1|XP_043888088.1|XP_043888090.1|XP_043871519.1|XP_043888092.1,"122773448"
XP_043888099.1,"122773455"
XP_043888128.1|XP_043888130.1,"122773473"
XP_043888149.1,"122773486"
XP_043888182.1,"122773498"
XP_043888205.1,"122773512"
XP_043888222.1,"122773524"
XP_043888225.1,"122773530"
XP_043888227.1,"122773532"
XP_043888247.1,"122773550"
XP_043888297.1,"122773587"
XP_043888299.1|XP_043888298.1,"122773588"
XP_043888311.1,"122773598"
XP_043888402.1,"122773647"
XP_043888419.1,"122773656"
XP_043888452.1,"122773680"
XP_043888523.1,"122773709"
XP_043888524.1,"122773710"
XP_043888588.1,"122773749"
XP_043888605.1,"122773765"
XP_043888683.1,"122773815"
XP_043888738.1,"122773843"
XP_043888742.1|XP_043888743.1,"122773846"
XP_043888750.1,"122773848"
XP_043888786.1,"122773877"
XP_043888802.1,"122773884"
XP_043888804.1,"122773888"
XP_043888806.1,"122773890"
XP_043888807.1,"122773892"
XP_043888843.1,"122773918"
XP_043888892.1,"122773950"
XP_043888893.1,"122773950"
XP_043888901.1,"122773953"
XP_043888925.1,"122773967"
XP_043888954.1,"122773980"
XP_043888964.1|XP_043888966.1,"122773986"
XP_043888971.1,"122773990"
XP_043888975.1,"122773995"
XP_043889022.1,"122774033"
XP_043889030.1,"122774088"
XP_043889046.1,"122774100"
XP_043889082.1|XP_043889081.1|XP_043889080.1,"122774121"
XP_043889086.1,"122774124"
XP_043889117.1,"122774136"
XP_043889142.1,"122774153"
XP_043889154.1,"122774161"
XP_043889155.1,"122774162"
XP_043889170.1|XP_043908146.1,"122774175"
XP_043889239.1|XP_043889237.1|XP_043889238.1|XP_043889236.1|XP_043889231.1|XP_043889230.1|XP_043889232.1|XP_043889233.1|XP_043889235.1,"122774212"
XP_043889242.1,"122774215"
XP_043889253.1,"122774221"
XP_043889267.1,"122774233"
XP_043889296.1,"122774255"
XP_043889301.1,"122774259"
XP_043889311.1,"122774265"
XP_043889327.1,"122774247"
XP_043889438.1,"122774349"
XP_043889450.1|XP_043889441.1,"122774348"
XP_043889462.1,"122774362"
XP_043889493.1,"122774375"
XP_043889507.1,"122774383"
XP_043889510.1,"122774386"
XP_043889514.1|XP_043889513.1|XP_043889516.1|XP_043889515.1,"122774388"
XP_043889521.1|XP_043889511.1,"122774384"
XP_043889570.1,"122774403"
XP_043889595.1,"122774414"
XP_043889623.1|XP_043889621.1|XP_043889622.1,"122774422"
XP_043889633.1|XP_043889631.1|XP_043889635.1,"122774427"
XP_043889700.1|XP_043889701.1,"122774459"
XP_043889744.1,"122774474"
XP_043889756.1,"122774481"
XP_043889761.1,"122774487"
XP_043889775.1,"122774495"
XP_043889788.1|XP_043889787.1|XP_043889791.1|XP_043889790.1,"122774502"
XP_043889817.1|XP_043889816.1,"122774512"
XP_043889828.1|XP_043889827.1,"122774519"
XP_043889848.1,"122774532"
XP_043889908.1,"122774571"
XP_043889915.1|XP_043889904.1,"122774574"
XP_043889955.1,"122774596"
XP_043889998.1|XP_043890001.1,"122774618"
XP_043890023.1|XP_043890024.1,"122774630"
XP_043890030.1,"122774637"
XP_043890034.1|XP_043908518.1,"122774642"
XP_043890078.1|XP_043890077.1,"122774669"
XP_043890083.1,"122774675"
XP_043890123.1|XP_043890124.1,"122774711"
XP_043890126.1|XP_043890125.1,"122774712"
XP_043890153.1|XP_043890144.1,"122774725"
XP_043890157.1,"122774732"
XP_043890169.1,"122774743"
XP_043890171.1|XP_043890173.1|XP_043890170.1,"122774744"
XP_043890192.1|XP_043890191.1,"122774752"
XP_043890208.1,"122774764"
XP_043890212.1|XP_043890211.1,"122774766"
XP_043890216.1|XP_043890239.1,"122774767"
XP_043890229.1,"122774777"
XP_043890234.1,"122774782"
XP_043890235.1,"122774783"
XP_043890236.1,"122774785"
XP_043890283.1,"122774813"
XP_043890285.1,"122774811"
XP_043890297.1,"122774823"
XP_043890302.1|XP_043890301.1,"122774828"
XP_043890328.1|XP_043890329.1,"122774841"
XP_043890366.1,"122774859"
XP_043890376.1,"122774862"
XP_043890377.1,"122774866"
XP_043890381.1,"122774868"
XP_043890414.1,"122774887"
XP_043890433.1,"122774903"
XP_043890468.1,"122774921"
XP_043890470.1,"122774923"
XP_043890486.1,"122774937"
XP_043890498.1,"122774946"
XP_043890546.1|XP_043890544.1,"122774959"
XP_043890549.1|XP_043890548.1|XP_043890547.1,"122774960"
XP_043890564.1,"122774974"
XP_043890572.1,"122774983"
XP_043890602.1|XP_043890607.1|XP_043890612.1|XP_043890620.1,"122774998"
XP_043890667.1|XP_043890666.1,"122775046"
XP_043890690.1|XP_043890689.1|XP_043890688.1|XP_043879663.1,"122775058"
XP_043890757.1,"122775091"
XP_043890801.1,"122775120"
XP_043890803.1|XP_043890802.1,"122775121"
XP_043890805.1,"122775119"
XP_043890817.1,"122775128"
XP_043890848.1,"122775141"
XP_043890852.1,"122775142"
XP_043890866.1,"122775151"
XP_043890875.1|XP_043890876.1,"122775158"
XP_043890907.1|XP_043890906.1,"122775177"
XP_043890957.1|XP_043890958.1,"122775209"
XP_043890984.1,"122775232"
XP_043890986.1,"122775234"
XP_043890991.1,"122775238"
XP_043890993.1,"122775237"
XP_043891006.1,"122775244"
XP_043891009.1|XP_043891010.1,"122775249"
XP_043891017.1,"122775254"
XP_043891033.1|XP_043891035.1,"122775267"
XP_043891045.1,"122775272"
XP_043891079.1,"122775295"
XP_043891083.1,"122775297"
XP_043891142.1,"122775375"
XP_043891161.1,"122775386"
XP_043891176.1,"122775396"
XP_043891180.1|XP_043891179.1,"122775399"
XP_043891247.1|XP_043891248.1,"122775444"
XP_043891249.1,"122775442"
XP_043891253.1,"122775447"
XP_043891277.1,"122775464"
XP_043891342.1,"122775507"
XP_043891343.1,"122775508"
XP_043891345.1,"122775509"
XP_043891412.1|XP_043891411.1,"122775542"
XP_043891440.1,"122775547"
XP_043891489.1|XP_043891488.1|XP_043891486.1|XP_043891485.1|XP_043891484.1|XP_043891482.1|XP_043891483.1,"122775572"
XP_043891492.1|XP_043891491.1,"122775574"
XP_043891501.1,"122775580"
XP_043891503.1,"122775581"
XP_043891549.1,"122775596"
XP_043891559.1|XP_043891557.1|XP_043891556.1|XP_043891555.1|XP_043891554.1|XP_043891553.1|XP_043891552.1,"122775598"
XP_043891560.1|XP_043891561.1,"122775600"
XP_043891563.1,"122775602"
XP_043891567.1,"122775606"
XP_043891568.1,"122775607"
XP_043891591.1|XP_043891592.1,"122775620"
XP_043891606.1|XP_043891605.1|XP_043891607.1,"122775627"
XP_043891632.1,"122775639"
XP_043891635.1|XP_043891634.1,"122775641"
XP_043891645.1|XP_043891644.1,"122775648"
XP_043891694.1,"122775677"
XP_043891701.1,"122775682"
XP_043891708.1,"122775688"
XP_043891710.1|XP_043891709.1,"122775689"
XP_043891713.1,"122775693"
XP_043891756.1|XP_043891754.1|XP_043891753.1|XP_043891755.1,"122775709"
XP_043891764.1,"122775714"
XP_043891776.1|XP_043891778.1,"122775725"
XP_043891799.1,"122775741"
XP_043891814.1,"122775750"
XP_043891819.1,"122775753"
XP_043891823.1,"122775755"
XP_043891861.1,"122775775"
XP_043891862.1,"122775776"
XP_043891911.1|XP_043891902.1,"122775789"
XP_043891945.1,"122775819"
XP_043891980.1,"122775842"
XP_043891982.1,"122775844"
XP_043891986.1|XP_043891979.1,"122775839"
XP_043891990.1,"122775851"
XP_043891997.1,"122775855"
XP_043892001.1,"122775862"
XP_043892040.1|XP_043892039.1|XP_043892038.1|XP_043892037.1,"122775893"
XP_043892051.1,"122775901"
XP_043892065.1|XP_043892067.1,"122775911"
XP_043892110.1,"122775933"
XP_043892210.1,"122775986"
XP_043892225.1,"122775997"
XP_043892246.1|XP_043892245.1|XP_043892243.1|XP_043892241.1|XP_043892242.1,"122776008"
XP_043892253.1,"122776012"
XP_043892261.1,"122776017"
XP_043892272.1|XP_043892271.1|XP_043892270.1|XP_043892269.1,"122776021"
XP_043892305.1,"122776035"
XP_043892356.1,"122776069"
XP_043892364.1,"122776075"
XP_043892383.1|XP_043892381.1|XP_043892384.1|XP_043892382.1,"122776084"
XP_043892398.1,"122776091"
XP_043892408.1|XP_043892399.1|XP_043892389.1,"122776086"
XP_043892422.1,"122776109"
XP_043892428.1,"122776114"
XP_043892468.1,"122776143"
XP_043892476.1,"122776151"
XP_043892488.1|XP_043892486.1|XP_043892485.1,"122776158"
XP_043892494.1,"122776164"
XP_043892496.1,"122776167"
XP_043892504.1,"122776172"
XP_043892538.1,"122776193"
XP_043892586.1,"122776224"
XP_043892587.1,"122776225"
XP_043892588.1,"122776227"
XP_043892590.1|XP_043892589.1,"122776228"
XP_043892598.1,"122776232"
XP_043892623.1|XP_043892622.1,"122776247"
XP_043892633.1|XP_043892632.1,"122776258"
XP_043892637.1|XP_043892636.1,"122776260"
XP_043892652.1,"122776270"
XP_043892665.1,"122776279"
XP_043892684.1,"122776295"
XP_043892685.1,"122776296"
XP_043892694.1,"122776300"
XP_043892714.1,"122776311"
XP_043892723.1,"122776320"
XP_043892739.1,"122776330"
XP_043892809.1,"122776373"
XP_043892810.1,"122776374"
XP_043892832.1,"122776384"
XP_043892851.1|XP_043892219.1,"122776394"
XP_043892865.1,"122776403"
XP_043892876.1,"122776413"
XP_043892886.1|XP_043892887.1|XP_043892888.1,"122776420"
XP_043892890.1,"122776423"
XP_043892917.1,"122776442"
XP_043892918.1,"122776442"
XP_043892942.1,"122776456"
XP_043892946.1,"122776460"
XP_043893062.1,"122776529"
XP_043893112.1,"122776593"
XP_043893128.1,"122776601"
XP_043893148.1|XP_043893149.1|XP_043893143.1|XP_043893144.1|XP_043893145.1|XP_043893146.1|XP_043893147.1,"122776607"
XP_043893151.1|XP_043869069.1,"122758809"
XP_043893169.1|XP_043893170.1,"122776621"
XP_043893171.1,"122776623"
XP_043893179.1,"122776626"
XP_043893193.1,"122776632"
XP_043893202.1,"122776639"
XP_043893203.1,"122776638"
XP_043893207.1,"122776642"
XP_043893215.1|XP_043893224.1,"122776646"
XP_043893290.1,"122776699"
XP_043893314.1,"122776714"
XP_043893315.1,"122776715"
XP_043893321.1,"122776719"
XP_043893342.1,"122776734"
XP_043893409.1|XP_043893408.1,"122776772"
XP_043893433.1|XP_043893434.1,"122776780"
XP_043893435.1,"122776779"
XP_043893477.1,"122776817"
XP_043893501.1,"122776823"
XP_043893502.1,"122776824"
XP_043893503.1,"122776824"
XP_043893523.1,"122776842"
XP_043893615.1|XP_043893617.1|XP_043872194.1,"122776902"
XP_043893641.1,"122776911"
XP_043893651.1,"122776916"
XP_043893653.1,"122776919"
XP_043893682.1,"122776934"
XP_043893695.1,"122776942"
XP_043893699.1|XP_043893688.1,"122776937"
XP_043893733.1,"122776957"
XP_043893742.1,"122776962"
XP_043893759.1,"122776975"
XP_043893801.1,"122776999"
XP_043893842.1,"122777017"
XP_043893843.1,"122777018"
XP_043893860.1|XP_043893861.1|XP_043893870.1,"122777026"
XP_043893862.1|XP_043893858.1|XP_043893859.1|XP_043893866.1,"122777026"
XP_043893927.1,"122777046"
XP_043893937.1|XP_043893936.1,"122777049"
XP_043893954.1|XP_043893953.1,"122777061"
XP_043893956.1,"122777062"
XP_043894063.1|XP_043894062.1,"122777119"
XP_043894066.1,"122777122"
XP_043894088.1|XP_043894087.1,"122777141"
XP_043894099.1|XP_043870959.1,"122777146"
XP_043894106.1,"122777151"
XP_043894124.1,"122777160"
XP_043894142.1,"122777170"
XP_043894158.1|XP_043894159.1,"122777177"
XP_043894165.1|XP_043894157.1,"122777174"
XP_043894174.1,"122777186"
XP_043894199.1,"122777199"
XP_043894225.1,"122777213"
XP_043894233.1,"122777215"
XP_043894244.1,"122777226"
XP_043894262.1,"122777236"
XP_043894281.1|XP_043894286.1|XP_043894282.1|XP_043894283.1|XP_043894285.1,"122777249"
XP_043894305.1,"122777261"
XP_043894320.1|XP_043894319.1,"122777267"
XP_043894321.1,"122777269"
XP_043894341.1|XP_043894323.1|XP_043894351.1|XP_043894332.1,"122777268"
XP_043894387.1,"122777296"
XP_043894414.1|XP_043894408.1|XP_043894399.1,"122777305"
XP_043894420.1|XP_043894421.1,"122777321"
XP_043894422.1|XP_043894424.1|XP_043894426.1|XP_043894423.1,"122777324"
XP_043894432.1,"122777339"
XP_043894442.1,"122777332"
XP_043894450.1,"122777332"
XP_043894455.1,"122777349"
XP_043894464.1|XP_043894465.1,"122777353"
XP_043894469.1,"122777354"
XP_043894480.1|XP_043894481.1,"122777359"
XP_043894485.1,"122777363"
XP_043894550.1,"122777395"
XP_043894561.1,"122777402"
XP_043894587.1,"122777418"
XP_043894602.1,"122777427"
XP_043894608.1,"122777432"
XP_043894613.1|XP_043894612.1|XP_043894611.1,"122777435"
XP_043894617.1,"122777438"
XP_043894654.1,"122777456"
XP_043894672.1|XP_043894671.1,"122777463"
XP_043894674.1|XP_043894673.1,"122777464"
XP_043894675.1,"122777465"
XP_043894683.1,"122777472"
XP_043894693.1,"122777479"
XP_043894723.1,"122777498"
XP_043894724.1,"122777499"
XP_043894728.1,"122777501"
XP_043894733.1,"122777508"
XP_043894735.1,"122777509"
XP_043894746.1,"122777517"
XP_043894805.1,"122777553"
XP_043894810.1|XP_043894809.1,"122777557"
XP_043894818.1,"122777562"
XP_043894851.1,"122777589"
XP_043894861.1,"122777595"
XP_043894864.1,"122777597"
XP_043894878.1,"122777612"
XP_043894894.1,"122777623"
XP_043894895.1,"122777622"
XP_043894898.1|XP_043894897.1,"122777626"
XP_043894929.1|XP_043894928.1,"122777644"
XP_043894959.1,"122777656"
XP_043894977.1|XP_043894978.1,"122777666"
XP_043895044.1|XP_043895043.1,"122777705"
XP_043895069.1,"122777719"
XP_043895070.1,"122777717"
XP_043895077.1,"122777725"
XP_043895082.1,"122777727"
XP_043895096.1,"122777731"
XP_043895098.1,"122777735"
XP_043895109.1,"122777742"
XP_043895129.1,"122777752"
XP_043895144.1|XP_043895147.1|XP_043895146.1|XP_043895145.1,"122777761"
XP_043895170.1,"122777774"
XP_043895172.1,"122777776"
XP_043895175.1,"122777780"
XP_043895220.1,"122777802"
XP_043895236.1,"122777815"
XP_043895240.1|XP_043895239.1|XP_043895238.1,"122777816"
XP_043895256.1|XP_043895254.1,"122777833"
XP_043895264.1,"122777840"
XP_043895277.1,"122777850"
XP_043895292.1,"122777857"
XP_043895350.1,"122777885"
XP_043895362.1,"122777894"
XP_043895376.1|XP_043899213.1,"122780381"
XP_043895439.1,"122778002"
XP_043895459.1|XP_043895460.1,"122778013"
XP_043895480.1,"122778026"
XP_043895484.1|XP_043895485.1,"122778029"
XP_043895529.1,"122778038"
XP_043895554.1,"122778050"
XP_043895604.1,"122778089"
XP_043895607.1,"122778091"
XP_043895618.1,"122778099"
XP_043895624.1,"122778103"
XP_043895677.1|XP_043895678.1,"122778143"
XP_043895684.1,"122778148"
XP_043895689.1|XP_043895690.1,"122778151"
XP_043895706.1,"122778156"
XP_043895710.1,"122778159"
XP_043895722.1|XP_043895714.1,"122778160"
XP_043895738.1,"122778175"
XP_043895772.1,"122778199"
XP_043895806.1|XP_043895805.1,"122778227"
XP_043895861.1|XP_043895860.1,"122778254"
XP_043895913.1,"122778264"
XP_043895914.1,"122778265"
XP_043895923.1,"122778273"
XP_043895925.1,"122778276"
XP_043895945.1,"122778291"
XP_043895951.1|XP_043895952.1|XP_043895950.1|XP_043895948.1|XP_043895946.1|XP_043895947.1,"122778292"
XP_043895961.1,"122778295"
XP_043896003.1|XP_043908657.1,"122786430"
XP_043896033.1|XP_043896032.1|XP_043896031.1,"122778334"
XP_043896064.1|XP_043896062.1,"122778352"
XP_043896077.1|XP_043896075.1|XP_043896074.1|XP_043896073.1,"122778358"
XP_043896080.1,"122778360"
XP_043896081.1,"122778360"
XP_043896082.1,"122778361"
XP_043896087.1|XP_043896086.1|XP_043896084.1|XP_043896083.1|XP_043896092.1|XP_043896091.1|XP_043896088.1|XP_043896094.1,"122778362"
XP_043896099.1|XP_043896103.1|XP_043896102.1|XP_043896104.1|XP_043896105.1|XP_043896101.1|XP_043896100.1,"122778364"
XP_043896217.1,"122778407"
XP_043896229.1|XP_043896224.1|XP_043896225.1|XP_043896226.1|XP_043896227.1|XP_043896228.1,"122778411"
XP_043896232.1,"122778414"
XP_043896266.1,"122778430"
XP_043896268.1,"122778433"
XP_043896281.1,"122778439"
XP_043896297.1,"122778449"
XP_043896306.1|XP_043896305.1|XP_043896304.1|XP_043896307.1,"122778455"
XP_043896341.1|XP_043896347.1|XP_043896340.1|XP_043896346.1|XP_043896339.1|XP_043896345.1|XP_043896338.1|XP_043896344.1|XP_043896337.1,"122778464"
XP_043896368.1,"122778477"
XP_043896389.1,"122778492"
XP_043896390.1,"122778493"
XP_043896394.1,"122778495"
XP_043896404.1,"122778504"
XP_043896446.1|XP_043896445.1|XP_043896964.1|XP_043896963.1,"122778884"
XP_043896469.1,"122778537"
XP_043896561.1,"122778584"
XP_043896589.1,"122778604"
XP_043896592.1,"122778607"
XP_043896594.1,"122778605"
XP_043896600.1,"122778612"
XP_043896609.1,"122778618"
XP_043896625.1,"122778629"
XP_043896626.1,"122778630"
XP_043896650.1,"122778651"
XP_043896656.1,"122778656"
XP_043896683.1,"122778675"
XP_043896694.1,"122778682"
XP_043896700.1,"122778683"
XP_043896710.1,"122778694"
XP_043896715.1,"122778699"
XP_043896732.1,"122778709"
XP_043896737.1,"122778712"
XP_043896763.1|XP_043896764.1,"122778734"
XP_043896809.1,"122778775"
XP_043896818.1,"122778785"
XP_043896822.1,"122778790"
XP_043896828.1,"122778797"
XP_043896829.1,"122778798"
XP_043896864.1,"122778827"
XP_043896882.1,"122778843"
XP_043896884.1,"122778846"
XP_043896893.1|XP_043896892.1,"122778853"
XP_043896906.1,"122778861"
XP_043896924.1|XP_043896923.1,"122778870"
XP_043896934.1,"122778874"
XP_043896937.1|XP_043896938.1,"122778877"
XP_043896985.1,"122778900"
XP_043897014.1,"122778920"
XP_043897060.1,"122778957"
XP_043897087.1|XP_043897085.1|XP_043897086.1,"122778978"
XP_043897103.1|XP_043897102.1|XP_043897101.1,"122778988"
XP_043897108.1,"122778991"
XP_043897109.1,"122778992"
XP_043897111.1,"122778994"
XP_043897141.1,"122779124"
XP_043897165.1,"122779130"
XP_043897182.1,"122779144"
XP_043897221.1,"122779165"
XP_043897249.1,"122779185"
XP_043897267.1,"122779196"
XP_043897277.1,"122779204"
XP_043897279.1,"122779205"
XP_043897307.1,"122779222"
XP_043897314.1,"122779224"
XP_043897328.1,"122779227"
XP_043897337.1,"122779237"
XP_043897344.1,"122779241"
XP_043897363.1,"122779257"
XP_043897372.1|XP_043897373.1,"122779269"
XP_043897383.1,"122779278"
XP_043897391.1,"122779280"
XP_043897397.1,"122779286"
XP_043897408.1,"122779296"
XP_043897410.1|XP_043897409.1,"122779298"
XP_043897431.1,"122779309"
XP_043897438.1,"122779313"
XP_043897445.1,"122779316"
XP_043897460.1,"122779329"
XP_043897475.1,"122779335"
XP_043897481.1,"122779340"
XP_043897482.1,"122779341"
XP_043897531.1,"122779345"
XP_043897545.1,"122779365"
XP_043897573.1,"122779374"
XP_043897619.1|XP_043897618.1|XP_043897617.1|XP_043897616.1|XP_043897615.1|XP_043897623.1|XP_043897622.1|XP_043897621.1|XP_043897620.1,"122779391"
XP_043897727.1|XP_043897728.1,"122779439"
XP_043897772.1|XP_043897769.1|XP_043897773.1|XP_043897768.1|XP_043897770.1|XP_043897766.1|XP_043897771.1|XP_043897765.1|XP_043897777.1|XP_043897780.1|XP_043897779.1|XP_043897775.1|XP_043897774.1|XP_043897776.1,"122779459"
XP_043897844.1|XP_043897843.1,"122779490"
XP_043897876.1,"122779506"
XP_043897877.1,"122779507"
XP_043897938.1,"122779536"
XP_043897940.1|XP_043897939.1,"122779537"
XP_043897975.1|XP_043897973.1|XP_043897974.1,"122779561"
XP_043898002.1|XP_043898001.1|XP_043898815.1,"122779581"
XP_043898019.1,"122779592"
XP_043898034.1,"122779599"
XP_043898048.1,"122779605"
XP_043898083.1|XP_043898077.1,"122779618"
XP_043898084.1,"122779625"
XP_043898090.1|XP_043898091.1,"122779629"
XP_043898124.1|XP_043898123.1,"122779641"
XP_043898130.1|XP_043898131.1,"122779645"
XP_043898150.1|XP_043898148.1|XP_043898149.1,"122779653"
XP_043898167.1,"122779663"
XP_043898200.1,"122779693"
XP_043898229.1,"122779708"
XP_043898281.1|XP_043898283.1,"122779752"
XP_043898291.1,"122779762"
XP_043898297.1,"122779768"
XP_043898315.1|XP_043898322.1,"122779773"
XP_043898319.1,"122779777"
XP_043898323.1,"122779781"
XP_043898352.1|XP_043898351.1,"122779794"
XP_043898353.1,"122779795"
XP_043898362.1,"122779798"
XP_043898366.1|XP_043898365.1|XP_043898367.1,"122779801"
XP_043898391.1,"122779814"
XP_043898401.1,"122779818"
XP_043898417.1|XP_043898416.1,"122779832"
XP_043898444.1|XP_043878016.1,"122766874"
XP_043898461.1,"122779876"
XP_043898485.1,"122779887"
XP_043898486.1,"122779888"
XP_043898487.1,"122779889"
XP_043898491.1|XP_043898493.1|XP_043898490.1|XP_043898492.1,"122779892"
XP_043898497.1|XP_043898496.1,"122779896"
XP_043898510.1,"122779904"
XP_043898528.1,"122779917"
XP_043898548.1,"122779932"
XP_043898639.1,"122779965"
XP_043898656.1,"122779976"
XP_043898662.1,"122779982"
XP_043898685.1,"122779999"
XP_043898697.1|XP_043898698.1,"122780010"
XP_043898727.1|XP_043898725.1|XP_043898726.1,"122780030"
XP_043898734.1,"122780034"
XP_043898742.1,"122780041"
XP_043898757.1,"122780049"
XP_043898760.1,"122780053"
XP_043898761.1,"122780054"
XP_043898766.1|XP_043898765.1,"122780057"
XP_043898780.1,"122780069"
XP_043898781.1,"122780072"
XP_043898800.1,"122780082"
XP_043898801.1,"122780083"
XP_043898810.1,"122780088"
XP_043898825.1,"122780101"
XP_043898841.1,"122780103"
XP_043898846.1,"122780106"
XP_043898854.1,"122780110"
XP_043898869.1|XP_043898868.1,"122780127"
XP_043898878.1,"122780132"
XP_043898883.1|XP_043898884.1|XP_043898885.1,"122780136"
XP_043898898.1,"122780148"
XP_043898900.1,"122780140"
XP_043898904.1,"122780152"
XP_043898915.1|XP_043898916.1,"122780157"
XP_043898917.1|XP_043898918.1,"122780158"
XP_043898946.1,"122780170"
XP_043898978.1,"122780191"
XP_043899004.1,"122780213"
XP_043899020.1|XP_043899021.1,"122780224"
XP_043899027.1|XP_043899026.1,"122780232"
XP_043899030.1,"122780234"
XP_043899042.1|XP_043899041.1|XP_043881870.1,"122769415"
XP_043899072.1,"122780292"
XP_043899102.1,"122780310"
XP_043899142.1,"122780333"
XP_043899148.1,"122780337"
XP_043899156.1,"122780346"
XP_043899167.1,"122780355"
XP_043899200.1,"122780373"
XP_043899202.1,"122780371"
XP_043899210.1,"122780379"
XP_043899212.1,"122780379"
XP_043899220.1|XP_043899219.1,"122780385"
XP_043899226.1,"122780387"
XP_043899251.1,"122780406"
XP_043899260.1,"122780412"
XP_043899304.1,"122780429"
XP_043899324.1,"122780444"
XP_043899327.1,"122780446"
XP_043899334.1|XP_043899326.1|XP_043899318.1|XP_043899310.1|XP_043899301.1|XP_043899292.1|XP_043899282.1,"122780421"
XP_043899369.1,"122780471"
XP_043899381.1,"122780480"
XP_043899456.1,"122780520"
XP_043899457.1,"122780520"
XP_043899466.1,"122780527"
XP_043899478.1,"122780531"
XP_043899482.1|XP_043899483.1|XP_043899481.1,"122780533"
XP_043899514.1,"122780546"
XP_043899529.1,"122780556"
XP_043899535.1,"122780558"
XP_043899565.1,"122780572"
XP_043899590.1,"122780592"
XP_043899591.1,"122780593"
XP_043899623.1,"122780610"
XP_043899625.1,"122780612"
XP_043899629.1|XP_043899628.1,"122780615"
XP_043899641.1|XP_043899642.1,"122780624"
XP_043899663.1,"122780635"
XP_043899664.1,"122780636"
XP_043899668.1|XP_043899667.1,"122780638"
XP_043899669.1,"122780639"
XP_043899715.1,"122780661"
XP_043899748.1,"122780673"
XP_043899757.1|XP_043899756.1|XP_043899755.1,"122780680"
XP_043899772.1,"122780686"
XP_043899773.1|XP_043899774.1,"122780687"
XP_043899781.1|XP_043899783.1|XP_043899777.1|XP_043899778.1|XP_043899782.1,"122780690"
XP_043899787.1,"122780692"
XP_043899808.1,"122780702"
XP_043899822.1,"122780707"
XP_043899841.1,"122780722"
XP_043899883.1,"122780736"
XP_043899891.1|XP_043899890.1,"122780739"
XP_043899898.1,"122780742"
XP_043899901.1|XP_043899900.1|XP_043899902.1,"122780745"
XP_043899912.1,"122780748"
XP_043899962.1,"122780767"
XP_043899970.1,"122780772"
XP_043899971.1,"122780773"
XP_043899974.1|XP_043899979.1,"122780775"
XP_043899984.1,"122780778"
XP_043900017.1,"122780796"
XP_043900018.1,"122780797"
XP_043900058.1,"122780805"
XP_043900090.1,"122780824"
XP_043900091.1,"122780825"
XP_043900110.1,"122780835"
XP_043900111.1,"122780836"
XP_043900119.1,"122780842"
XP_043900131.1|XP_043900130.1,"122780849"
XP_043900138.1|XP_043900137.1,"122780855"
XP_043900140.1,"122780853"
XP_043900148.1,"122780861"
XP_043900150.1,"122780863"
XP_043900152.1|XP_043900153.1,"122780864"
XP_043900165.1,"122780869"
XP_043900174.1,"122780879"
XP_043900180.1|XP_043900176.1|XP_043900177.1|XP_043900178.1|XP_043900179.1|XP_043900181.1,"122780880"
XP_043900184.1,"122780882"
XP_043900185.1|XP_043900186.1,"122780884"
XP_043900308.1,"122780934"
XP_043900332.1,"122780953"
XP_043900336.1,"122780955"
XP_043900342.1,"122780958"
XP_043900379.1,"122780976"
XP_043900384.1,"122780980"
XP_043900452.1,"122781025"
XP_043900455.1,"122781028"
XP_043900472.1,"122781044"
XP_043900481.1,"122781052"
XP_043900487.1|XP_043900485.1|XP_043900486.1,"122781054"
XP_043900499.1,"122781066"
XP_043900505.1,"122781073"
XP_043900522.1,"122781083"
XP_043900557.1,"122781111"
XP_043900570.1,"122781123"
XP_043900599.1,"122781134"
XP_043900609.1,"122781144"
XP_043900615.1,"122781148"
XP_043900619.1|XP_043900618.1,"122781150"
XP_043900626.1|XP_043900627.1,"122781154"
XP_043900661.1,"122781173"
XP_043900663.1,"122781176"
XP_043900703.1,"122781206"
XP_043900710.1|XP_043900173.1|XP_043906675.1,"122785108"
XP_043900769.1,"122781237"
XP_043900771.1,"122781240"
XP_043900780.1,"122781245"
XP_043900806.1,"122781261"
XP_043900827.1|XP_043900826.1,"122781271"
XP_043900874.1|XP_043900873.1,"122781298"
XP_043900881.1,"122781302"
XP_043900894.1,"122781313"
XP_043900902.1|XP_043900901.1,"122781318"
XP_043900903.1,"122781319"
XP_043900913.1,"122781328"
XP_043900951.1,"122781397"
XP_043900971.1,"122781409"
XP_043901064.1,"122781437"
XP_043901081.1,"122781463"
XP_043901094.1,"122781477"
XP_043901114.1,"122781490"
XP_043901119.1,"122781495"
XP_043901154.1,"122781520"
XP_043901191.1|XP_043901188.1|XP_043901187.1|XP_043901186.1|XP_043901185.1,"122781539"
XP_043901240.1,"122781574"
XP_043901325.1,"122781602"
XP_043901372.1,"122781626"
XP_043901402.1,"122781632"
XP_043901411.1|XP_043901410.1|XP_043901412.1|XP_043901413.1,"122781633"
XP_043901421.1,"122781639"
XP_043901487.1,"122781655"
XP_043901502.1|XP_043901499.1|XP_043901494.1|XP_043901497.1|XP_043901492.1|XP_043901490.1|XP_043901491.1|XP_043901489.1|XP_043901496.1|XP_043901500.1|XP_043901498.1|XP_043901493.1|XP_043901495.1|XP_043901505.1|XP_043901504.1|XP_043901507.1|XP_043901506.1|XP_043901501.1|XP_043901509.1|XP_043901508.1,"122781658"
XP_043901513.1,"122781664"
XP_043901521.1,"122781671"
XP_043901581.1,"122781697"
XP_043901586.1|XP_043901584.1|XP_043901585.1,"122781700"
XP_043901636.1,"122781732"
XP_043901637.1,"122781733"
XP_043901638.1,"122781735"
XP_043901697.1|XP_043901698.1,"122781761"
XP_043901703.1,"122781763"
XP_043901708.1,"122781764"
XP_043901724.1,"122781778"
XP_043901725.1,"122781779"
XP_043901732.1,"122781782"
XP_043901741.1,"122781785"
XP_043901745.1,"122781787"
XP_043901746.1,"122781790"
XP_043901747.1,"122781791"
XP_043901753.1,"122781797"
XP_043901803.1,"122781827"
XP_043901854.1|XP_043901855.1,"122781855"
XP_043901868.1,"122781862"
XP_043901870.1,"122781861"
XP_043901883.1|XP_043901884.1,"122781877"
XP_043901896.1,"122781886"
XP_043901921.1|XP_043901922.1,"122781902"
XP_043901948.1,"122781913"
XP_043901956.1,"122781917"
XP_043901965.1,"122781921"
XP_043902019.1,"122781955"
XP_043902025.1,"122781959"
XP_043902051.1,"122781977"
XP_043902064.1,"122781981"
XP_043902081.1,"122781989"
XP_043902107.1|XP_043902106.1,"122782004"
XP_043902127.1,"122782018"
XP_043902139.1|XP_043902138.1|XP_043902137.1|XP_043902136.1,"122782027"
XP_043902170.1,"122782045"
XP_043902173.1,"122782047"
XP_043902181.1,"122782052"
XP_043902183.1|XP_043902182.1,"122782053"
XP_043902217.1,"122782082"
XP_043902238.1|XP_043902237.1,"122782099"
XP_043902245.1,"122782104"
XP_043902250.1,"122782108"
XP_043902271.1,"122782125"
XP_043902281.1|XP_043902280.1,"122782133"
XP_043902301.1,"122782147"
XP_043902314.1,"122782154"
XP_043902323.1|XP_043902321.1|XP_043902320.1|XP_043902322.1|XP_043902325.1|XP_043902326.1|XP_043902327.1|XP_043902319.1,"122782158"
XP_043902335.1,"122782161"
XP_043902340.1,"122782167"
XP_043902356.1|XP_043882704.1|XP_043902357.1,"122769885"
XP_043902438.1,"122782224"
XP_043902465.1,"122782247"
XP_043902470.1,"122782251"
XP_043902475.1,"122782256"
XP_043902476.1,"122782257"
XP_043902498.1|XP_043902499.1,"122782276"
XP_043902503.1,"122782278"
XP_043902512.1|XP_043902514.1|XP_043902510.1|XP_043902515.1|XP_043902516.1|XP_043902513.1,"122782286"
XP_043902540.1|XP_043873907.1,"122782301"
XP_043902586.1,"122782311"
XP_043902593.1,"122782318"
XP_043902605.1,"122782326"
XP_043902612.1,"122782332"
XP_043902666.1,"122782414"
XP_043902677.1,"122782426"
XP_043902686.1,"122782431"
XP_043902694.1|XP_043902691.1|XP_043902692.1|XP_043902690.1|XP_043902695.1|XP_043902693.1,"122782434"
XP_043902696.1,"122782437"
XP_043902699.1,"122782435"
XP_043902718.1|XP_043902717.1,"122782447"
XP_043902725.1,"122782456"
XP_043902739.1,"122782472"
XP_043902753.1,"122782494"
XP_043902761.1,"122782500"
XP_043902762.1|XP_043902763.1,"122782501"
XP_043902793.1,"122782515"
XP_043902899.1,"122782571"
XP_043902946.1,"122782599"
XP_043902960.1,"122782606"
XP_043902972.1,"122782616"
XP_043902999.1,"122782634"
XP_043903008.1|XP_043903010.1|XP_043903012.1|XP_043903011.1,"122782644"
XP_043903013.1|XP_043903014.1,"122782645"
XP_043903033.1,"122782664"
XP_043903037.1,"122782666"
XP_043903054.1|XP_043903047.1,"122782670"
XP_043903083.1,"122782687"
XP_043903089.1,"122782695"
XP_043903132.1,"122782720"
XP_043903159.1|XP_043903157.1|XP_043903156.1|XP_043903158.1|XP_043903155.1|XP_043903154.1,"122782737"
XP_043903160.1,"122782738"
XP_043903231.1,"122782785"
XP_043903232.1|XP_043903233.1|XP_043903234.1,"122782786"
XP_043903266.1,"122782802"
XP_043903297.1|XP_043903299.1,"122782822"
XP_043903325.1,"122782840"
XP_043903350.1,"122782856"
XP_043903367.1,"122782866"
XP_043903368.1,"122782868"
XP_043903400.1|XP_043903399.1|XP_043903398.1,"122782891"
XP_043903443.1|XP_043903442.1|XP_043903441.1|XP_043903440.1,"122782918"
XP_043903467.1|XP_043903465.1|XP_043903466.1|XP_043903464.1,"122782930"
XP_043903468.1,"122782931"
XP_043903471.1,"122782934"
XP_043903508.1,"122782961"
XP_043903520.1|XP_043903519.1,"122782968"
XP_043903528.1|XP_043871308.1|XP_043888307.1|XP_043904887.1,"122773594"
XP_043903530.1,"122782976"
XP_043903547.1,"122782983"
XP_043903548.1,"122782984"
XP_043903599.1,"122783028"
XP_043903606.1,"122783034"
XP_043903630.1,"122783051"
XP_043903683.1,"122783101"
XP_043903715.1|XP_043904916.1,"122783980"
XP_043903830.1,"122783208"
XP_043903851.1|XP_043903850.1,"122783221"
XP_043903875.1,"122783238"
XP_043903877.1,"122783240"
XP_043903878.1,"122783239"
XP_043903920.1,"122783270"
XP_043903922.1,"122783273"
XP_043903936.1,"122783282"
XP_043903961.1,"122783307"
XP_043904010.1,"122783339"
XP_043904032.1,"122783351"
XP_043904059.1,"122783365"
XP_043904080.1,"122783377"
XP_043904117.1,"122783400"
XP_043904121.1,"122783407"
XP_043904135.1,"122783419"
XP_043904161.1,"122783433"
XP_043904186.1|XP_043904183.1|XP_043904184.1,"122783446"
XP_043904188.1,"122783447"
XP_043904190.1|XP_043904191.1,"122783449"
XP_043904211.1,"122783461"
XP_043904222.1|XP_043904225.1|XP_043904221.1|XP_043904224.1,"122783470"
XP_043904259.1,"122783487"
XP_043904273.1,"122783491"
XP_043904276.1,"122783494"
XP_043904288.1,"122783558"
XP_043904316.1|XP_043904315.1,"122783627"
XP_043904319.1,"122783629"
XP_043904338.1,"122783638"
XP_043904386.1|XP_043904384.1|XP_043904389.1,"122783663"
XP_043904392.1,"122783665"
XP_043904412.1,"122783657"
XP_043904418.1,"122783691"
XP_043904425.1,"122783695"
XP_043904435.1,"122783705"
XP_043904465.1,"122783728"
XP_043904495.1,"122783741"
XP_043904526.1,"122783763"
XP_043904535.1,"122783769"
XP_043904537.1,"122783771"
XP_043904538.1|XP_043904539.1,"122783773"
XP_043904569.1,"122783792"
XP_043904660.1|XP_043904657.1,"122783837"
XP_043904672.1,"122783845"
XP_043904673.1,"122783846"
XP_043904695.1|XP_043904694.1|XP_043904690.1|XP_043904686.1|XP_043904688.1|XP_043904687.1|XP_043904684.1|XP_043904683.1|XP_043904682.1|XP_043904680.1|XP_043904681.1|XP_043904678.1|XP_043904677.1|XP_043904679.1|XP_043904693.1|XP_043904691.1,"122783848"
XP_043904744.1,"122783872"
XP_043904761.1,"122783885"
XP_043904762.1,"122783886"
XP_043904763.1,"122783887"
XP_043904790.1,"122783897"
XP_043904821.1,"122783919"
XP_043904829.1,"122783926"
XP_043904845.1,"122783935"
XP_043904852.1|XP_043904851.1|XP_043904849.1|XP_043904850.1,"122783941"
XP_043904853.1,"122783942"
XP_043904871.1,"122783953"
XP_043904895.1|XP_043904894.1|XP_043904893.1,"122783964"
XP_043904899.1,"122783968"
XP_043904902.1,"122783970"
XP_043904904.1,"122783972"
XP_043904909.1|XP_043904908.1,"122783976"
XP_043904910.1,"122783977"
XP_043904965.1,"122784005"
XP_043905014.1|XP_043905013.1,"122784025"
XP_043905024.1,"122784031"
XP_043905036.1,"122784043"
XP_043905045.1|XP_043903227.1,"122784046"
XP_043905107.1|XP_043905106.1,"122784087"
XP_043905112.1,"122784092"
XP_043905127.1|XP_043905128.1,"122784099"
XP_043905131.1,"122784098"
XP_043905163.1|XP_043905164.1|XP_043905165.1,"122784126"
XP_043905182.1,"122784135"
XP_043905190.1,"122784144"
XP_043905192.1,"122784146"
XP_043905197.1,"122784149"
XP_043905234.1,"122784164"
XP_043905240.1,"122784166"
XP_043905251.1,"122784173"
XP_043905254.1|XP_043905255.1|XP_043905257.1,"122784175"
XP_043905263.1,"122784181"
XP_043905275.1,"122784187"
XP_043905281.1,"122784192"
XP_043905338.1,"122784242"
XP_043905348.1|XP_043905369.1|XP_043905327.1|XP_043905340.1|XP_043905334.1,"122784230"
XP_043905359.1|XP_043905357.1|XP_043905352.1|XP_043905351.1|XP_043905360.1|XP_043905368.1|XP_043905356.1|XP_043905363.1|XP_043905364.1|XP_043905367.1,"122784252"
XP_043905379.1,"122784259"
XP_043905406.1,"122784277"
XP_043905501.1|XP_043905497.1|XP_043905496.1|XP_043905500.1|XP_043905499.1|XP_043904230.1|XP_043904229.1,"122784332"
XP_043905510.1,"122784337"
XP_043905511.1,"122784340"
XP_043905521.1|XP_043905522.1|XP_043905524.1,"122784348"
XP_043905572.1|XP_043905571.1|XP_043905570.1,"122784388"
XP_043905577.1,"122784391"
XP_043905579.1,"122784393"
XP_043905581.1|XP_043905580.1,"122784394"
XP_043905587.1,"122784397"
XP_043905664.1,"122784447"
XP_043905681.1,"122784455"
XP_043905698.1,"122784468"
XP_043905719.1,"122784487"
XP_043905835.1,"122784579"
XP_043905868.1,"122784600"
XP_043905874.1,"122784605"
XP_043905875.1,"122784606"
XP_043905895.1,"122784666"
XP_043905909.1,"122784634"
XP_043905920.1,"122784678"
XP_043905925.1|XP_043905938.1,"122784690"
XP_043905937.1|XP_043905936.1,"122784689"
XP_043905965.1,"122784714"
XP_043905966.1,"122784715"
XP_043905970.1,"122784720"
XP_043905986.1,"122784732"
XP_043905995.1,"122784736"
XP_043906000.1,"122784739"
XP_043906040.1|XP_043906041.1|XP_043906039.1|XP_043868015.1|XP_043867926.1|XP_043867838.1|XP_043867747.1|XP_043869927.1|XP_043869925.1|XP_043869926.1|XP_043869929.1|XP_043869928.1|XP_043869924.1|XP_043872468.1|XP_043872470.1|XP_043872467.1|XP_043872465.1|XP_043872466.1,"122784769"
XP_043906048.1|XP_043906049.1|XP_043906047.1|XP_043906046.1|XP_043906045.1,"122784774"
XP_043906068.1,"122784787"
XP_043906084.1|XP_043906083.1,"122784796"
XP_043906093.1,"122784803"
XP_043906095.1,"122784805"
XP_043906112.1|XP_043906113.1,"122784819"
XP_043906122.1,"122784824"
XP_043906148.1,"122784841"
XP_043906186.1|XP_043907766.1|XP_043907767.1|XP_043906187.1,"122785846"
XP_043906189.1|XP_043906188.1|XP_043906192.1,"122784859"
XP_043906198.1,"122784864"
XP_043906231.1,"122784883"
XP_043906269.1,"122784906"
XP_043906274.1,"122784912"
XP_043906281.1|XP_043906282.1,"122784915"
XP_043906303.1|XP_043906302.1,"122784929"
XP_043906312.1,"122784936"
XP_043906352.1,"122784960"
XP_043906380.1|XP_043906379.1,"122784973"
XP_043906381.1,"122784974"
XP_043906432.1,"122784999"
XP_043906433.1,"122785000"
XP_043906476.1,"122785010"
XP_043906528.1,"122785033"
XP_043906534.1,"122785037"
XP_043906580.1|XP_043906578.1|XP_043906579.1,"122785051"
XP_043906595.1,"122785060"
XP_043906602.1,"122785068"
XP_043906603.1,"122785070"
XP_043906608.1,"122785073"
[truncated: 223 more rows]
