# Supplementary material for: Integrative Transcriptomic, Proteomic and Epigenetic Analysis Uncovers Reproductive Dysregulation in F1 Males of Solea senegalensis
Source: Int J Mol Sci. 2026 Feb 25;27(5):2153. doi: 10.3390/ijms27052153 (PMC12984382; doi:10.3390/ijms27052153)
Supplement: Supplementary file 1 [file ijms-27-02153-s001.zip › Table S4.xlsx]

## Sheet: RRBS Data Summary
Table S4. Summary of cytosine methylation calls obtained from RRBS analysis. Values are presented as means across the samples. Total counts were first calculated per sample and subsequently averaged for each category. Cytosines were classified based on their sequence context (CpG, CHG, CHH, or unknown). The percentages indicate the proportion of methylated cytosines relative to the total number o…
Samples*	F1F	F1M	wtF	wtM
Mean total number of cytosines (C) analysed:	1993259408	1400213413	2157340957	400738207
Mean total methylated cytosines (C) in CpG context:	209375729	148465520	216075246	11916577
Mean total methylated cytosines (C) in CHG context:	4724340	3368667	4578811	701635
Mean total methylated cytosines (C) in CHH context:	9642989	6347134	9687587	1436321
Mean total methylated cytosines (C) in Unknown context:	32871	20683	36398	4243
Mean total unmethylated cytosines (C) in CpG context:	124917403	102632972	135600300	72313105
Mean total unmethylated cytosines (C) in CHG context:	478097214	338872618	511292639	96414784
Mean total unmethylated cytosines (C) in CHH context:	1166501733	800526502	1280106374	217955785
Mean total unmethylated cytosines (C) in Unknown context:	1063655	738492	1099378	217775
Average (%) C methylated in CpG context:	0.626	0.591	0.614	0.141
Average (%) C methylated in CHG context:	0.01	0.01	0.009	0.007
Average (%) C methylated in CHH context:	0.008	0.008	0.008	0.007
Average (%) C methylated in unknown context (CN or CHN):	0.03	0.027	0.032	0.019
*For each category, the total counts were first calculated per sample and subsequently averaged.
